# Supplementary material for: Protein-protein interaction and gene co-expression maps of ARFs and Aux/IAAs in Arabidopsis
Source: Front Plant Sci. 2014 Dec 23;5:744. doi: 10.3389/fpls.2014.00744 (PMC4274898; doi:10.3389/fpls.2014.00744)
Supplement: Supplementary file 1 [file Table1.XLSX]

## Sheet: Sheet1
Supplemental Table 1: Primer sequences used in this study
Gene	Accession number	Cloning Vector	Forward primer (5'-3')	Reverse primer (5'-3')
ARF1	At1g59750	pGBKT7 (Bait)	TATA GAATTC ATGGCAGCTTCCAATCATTCATCTG	TATA GGATCC TCATCTTGATCCCGCCATAGATGATG
ARF2	At5g62000	pGBKT7 (Bait)	TATA CATATG ATGGCGAGTTCGGAGGTTTCAATG	TATA GGATCC TTAAGAGTTCCCAGCGCTGGAC
ARF3	At2g33860	pGBKT7 (Bait)	TATA CATATG ATGGGTGGTTTAATCGATCTGAACG	TATA CCCGGG CTAGAGAGCAATGTCTAGCAACATG
ARF4	At5g60450	pGBKT7 (Bait)	TATA CCCGGG AATGGAATTTGACTTGAATACTGAG	TATA GTCGAC TCAAACCCTAGTGATTGTAGGAG
ARF5	At1g19850	pGBKT7 (Bait)	TATA GGCCATGGAGGCC ATGATGGCTTCATTGTCTTGTGTTG	TATA CCCGGG TTATGAAACAGAAGTCTTAAGATCG
ARF6	At1g30330	pGBKT7 (Bait)	TATA GAATTC ATGAGATTATCTTCAGCTGGG	TATA GGATCC CTAGTAGTTGAATGAACCCCCAAC
ARF7	At5g20730	pGBKT7 (Bait)	TATA GGCCATGGAGGCC AATGAAAGCTCCTTCATCAAATGGAG	TATA GGATCC TCACCGGTTAAACGAAGTGGC
ARF8	At5g37020	pGBKT7 (Bait)	TATA CATATG ATGAAGCTGTCAACATCTGGATTGG	TATA GGATCC CTAGAGATGGGTCGGGTTTTGCGGG
ARF9	At4g23980	pGBKT7 (Bait)	TATA GAATTC ATGGCAAATCGCGGAGGTGAATATC	TATA GGATCC TTAGTTGGAATGATTATCTGTTTTG
ARF10	At2g28350	pGBKT7 (Bait)	TATA CATATG ATGGAGCAAGAGAAAAGCTTGG	TATA GTCGAC TCAAGCGAAGATGCTGAGCGGACC
ARF11	AT2G46530	pGBKT7 (Bait)	TATA GAATTC ATGAGCCAAACAAGCTTAGAGCC	TATA GGATCC TTAAACGTGAACTGTCCTCTGATCTG
ARF12	AT1G34310	pGBKT7 (Bait)	TATA CATATG ATGGAAAGTGGCAACGTTGTGAATG	TATA CCCGGG TTACCTCCTCTTTTGAATGAATATC
ARF13	AT1G34170	pGBKT7 (Bait)	TATA GGCCATGGAGGCC GGATGGAAAATAATGGAGAAATGAATGC	TATA GGATCC TTAGTTATCTGTGACGTTTGGTGG
ARF16	AT4G30080	pGBKT7 (Bait)	TATA GAATTC ATGATAAATGTGATGAATCCAATG	TATA GGATCC TTATACTACAACGCTCTCACTTC
ARF17	At1g77850	pGBKT7 (Bait)	TATA GAATTC ATGTCACCGCCGTCGGCAAC	TATA GGATCC TTAACCTTGGGAGCTAGAACCTGCG
ARF18	At3g61830	pGBKT7 (Bait)	TATA GAATTC ATGGCGAGTGTTGAAGGTGATG	TATA GGATCC TCACCCCCTACTACGATTTTCG
ARF19	AT1G19220	pGBKT7 (Bait)	TATA GAATTC ATGAAAGCTCCATCAAATGGATTTC	TATA GGATCC CTATCTGTTGAAAGAAGCTGCAGC
ARF20	AT1G35240	pGBKT7 (Bait)	TATA CATATG ATGGAAACTGGCAACGTTGTG	TATA CCCGGG TCAACTTGAGAGACTCTTACTGGAC
ARF22	AT1G34390	pGBKT7 (Bait)	TATA CATATG ATGGAAAGTGGCAACATTGTGAATG	TATA CCCGGG TTACTGGACTTCAAGTTTTTGACCTC
IAA1	AT4G14560	pGADT7 (Prey)	TATA CATATG ATGGAAGTCACCAATGGGC	TATA GAATTC TCATAAGGCAGTAGGAGCTTCGG
IAA2	AT3G23030	pGADT7 (Prey)	TATA CATATG ATGGCGTACGAGAAAGTCAACG	TATA GAATTC TCATAAGGAAGAGTCTAGAGCAGGAG
IAA3	AT1G04240	pGADT7 (Prey)	TATA GAATTC ATGGATGAGTTTGTTAACCTCAAGG	TATA GGATCC TCATACACCACAGCCTAAACC
IAA4	AT5G43700	pGADT7 (Prey)	TATA GAATTC ATGGAAAAAGTTGATGTTTATGATG	TATA GGATCC TTAAAGACCACCACAACCTAAAC
IAA5	AT1G15580	pGADT7 (Prey)	TATA GAATTC ATGGCGAATGAGAGTAATAATCTTGG	TATA GGATCC TCATCCTCTGTTACATGATCTC
IAA6	AT1G52830	pGADT7 (Prey)	TATA GAATTC ATGGCAAAGGAAGGTCTAGCACTCG	TATA GGATCC TTAATCTTGCTGGAGACCAAAACC
IAA7	AT3G23050	pGADT7 (Prey)	TATA GAATTC ATGATCGGCCAACTTATGAACCTC	TATA GGATCC TCAAGATCTGTTCTTGCAGTACTTC
IAA8	AT2G22670	pGADT7 (Prey)	TATA GAATTC ATGTCTTATCGATTGCTAAGTGTGG	TATA GGATCC TCAAACCCGCTCTTTGTTCTTCG
IAA9	AT5G65670	pGADT7 (Prey)	TATA GAATTC ATGTCCCCGGAAGAGGAGCTACAG	TATA GGATCC TTAAGCTCTCATCTTCGATTTCTCC
IAA10	AT1G04100	pGADT7 (Prey)	TATA GAATTC ATGAATGGTTTGCAAGAAGTTTG	TATA GGATCC CTACTTACCTACTCCAGCTCC
IAA11	AT4G28640	pGADT7 (Prey)	TATA GAATTC ATGGAAGGCGGTTCCGCTAGTGG	TATA GGATCC TTACAAAGAGAACATATAAC
IAA12	AT1G04550	pGADT7 (Prey)	TATA GAATTC ATGCGTGGTGTGTCAGAATTGGAGG	TATA GGATCC CTAAACAGGGTTGTTTCTTTGTC
IAA13	AT2G33310	pGADT7 (Prey)	TATA GAATTC ATGATTACTGAACTTGAGATGGG	TATA GGATCC CTAAACCGGCTGCTTTCGCTGTC
IAA14	AT4G14550	pGADT7 (Prey)	TATA CATATG ATGAACCTTAAGGAGACGGAGC	TATA GAATTC TCATGATCTGTTCTTGAACTTCTCC
IAA15	AT1G80390	pGADT7 (Prey)	TATA GAATTC ATGTCACCGGAGGAATACGTTAGG	TATA GGATCC CTATAATCCAATAGCATCTCCGG
IAA16	AT3G04730	pGADT7 (Prey)	TATA GAATTC ATGATTAATTTTGAGGCCACGGAGC	TATA GGATCC TCAACTTCTGTTCTTGCACTTTTC
IAA17	AT1G04250	pGADT7 (Prey)	TATA GAATTC ATGATGGGCAGTGTCGAGCTGAATC	TATA GGATCC TCAAGCTCTGCTCTTGCACTTCTCC
IAA18	AT1G51950	pGADT7 (Prey)	TATA GAATTC ATGGAGGGTTATTCAAGAAACGG	TATA GGATCC TCATCTTCTCATTTTCTCTTGC
IAA19	AT3G15540	pGADT7 (Prey)	TATA GAATTC ATGGAGAAGGAAGGACTCGGGCTTG	TATA GGATCC TCACTCGTCTACTCCTCTAGGCTG
IAA20	AT2G46990	pGADT7 (Prey)	TATA GAATTC ATGGGAAGAGGGAGAAGTTCATCG	TATA GGATCC TCAGTAGTGGTAATTAGCTCTTG
IAA26	AT3G16500	pGADT7 (Prey)	TATA GAATTC ATGGAAGGTTGTCCAAGAAACAGAG	TATA GGATCC TCAGTGCATCATCTTCTCTTGC
IAA27	AT4G29080	pGADT7 (Prey)	TATA CATATG ATGTCTGTATCTGTAGCAGCAGAGC	TATA GAATTC CTAGTTCCTGCTTCTGCACTTCTCC
IAA28	AT5G25890	pGADT7 (Prey)	TATA GAATTC ATGGAAGAAGAAAAGAGATTGGAGC	TATA GGATCC CTATTCCTTGCCATGTTTTCTAGG
IAA29	AT4G32280	pGADT7 (Prey)	TATA GAATTC ATGGAGTTGGATCTTGGTCTATCTC	TATA GGATCC TTAAAACAAACATCTTGTATATGCAC
IAA30	AT3G62100	pGADT7 (Prey)	TATA GAATTC ATGGGAAGAGGGAGAAGCTCATCG	TATA GGATCC TCAGTAGTGATAAGCTCTTGAGATC
IAA31	AT3G17600	pGADT7 (Prey)	TATA GAATTC ATGGAGGTCTCTAACTCTTGTTC	TATA GGATCC TTAATACCTCTCCGGTCTCGTGATC
IAA32	AT2G01200	pGADT7 (Prey)	TATA GAATTC ATGGACCCAAACACACCTGCAGAC	TATA GGATCC TTAAAAGGGAAGAAGAGCATCG
IAA33	AT5G57420	pGADT7 (Prey)	TATA CATATG ATGAATAGTTTCGAGCCACAAAGCC	TATA GGATCC TCACTCGTTTCTTTTAACTTGTC
IAA34	AT1G15050	pGADT7 (Prey)	TATA GAATTC ATGTATTGCAGCGATCCTCCCCATC	TATA GGATCC TTAAAAGGGAAGTACAGCATCG
ARF5	At1g19850	pSAT4-cEYFP-C1-B	TATA GAATTC A ATGATGGCTTCATTGTCTTGTGTTG	ATGA GAGCTC TTATGAAACAGAAGTCTTAAGATCG
ARF6	At1g30330	pSAT4-cEYFP-C1-B	TATA GAATTC A ATGAGATTATCTTCAGCTGGG	ATGAT GGATCC CTAGTAGTTGAATGAACCCCCAAC
ARF2	At5g62000	pSAT4-cEYFP-C1-B	TATA CTCGAG GG ATGGCGAGTTCGGAGGTTTCAATG	TATA GGATCC TAAGAGTTCCCAGCGCTGGAC
ARF10	At2g28350	pSAT4-cEYFP-C1-B	TATA GAGCTC GG ATGGAGCAAGAGAAAAGCTTGG	TATA GTCGAC TCAAGCGAAGATGCTGAGCGGACC
ARF19	AT1G19220	pSAT4-cEYFP-C1-B	TATA GAATTC A ATGAAAGCTCCATCAAATGGATTTC	ATGAT GGATCC CTATCTGTTGAAAGAAGCTGCAGC
IAA5	AT1G15580	pSAT4-nEYFP-C1	TATA GAATTC A ATGGCGAATGAGAGTAATAATCTTGG	TATA GGATCC TCATCCTCTGTTACATGATCTC
IAA6	AT1G52830	pSAT4-nEYFP-C1	TATA GAATTC A TGGCAAAGGAAGGTCTAGCACTCG	TATA GGATCC TTAATCTTGCTGGAGACCAAAACC
IAA13	AT2G33310	pSAT4-nEYFP-C1	TATA GAATTC A ATGATTACTGAACTTGAGATGGG	TATA GGATCC CTAAACCGGCTGCTTTCGCTGTC
IAA17	AT1G04251	pSAT4-nEYFP-C1	TATA GAATTC A ATGATGGGCAGTGTCGAGCTGAATC	TATA GGATCC TCAAGCTCTGCTCTTGCACTTCTCC
IAA32	AT2G01200	pSAT4-nEYFP-C1	TATA GAATTC A ATGGACCCAAACACACCTGCAGAC	TATA GGATCC TTAAAAGGGAAGAAGAGCATCG
IAA34	AT1G15050	pSAT4-nEYFP-C1	TATA GAATTC A ATGTATTGCAGCGATCCTCCCCATC	TATA GGATCC TTAAAAGGGAAGTACAGCATCG
