# Supplementary material for: Protein-protein interaction and gene co-expression maps of ARFs and Aux/IAAs in Arabidopsis
Source: Front Plant Sci. 2014 Dec 23;5:744. doi: 10.3389/fpls.2014.00744 (PMC4274898; doi:10.3389/fpls.2014.00744)
Supplement: Supplementary file 2 [file Table2.XLSX]

## Sheet: Supplemental Table 2
Supplemental Table 2: Description of RNA-Seq datasets used in the current study.
Accession number	Tissue/Organ	Read type	Read length	No. of reads	Filter/Remaining Reads (Quality cut-off: 10 Minimum percentage: 90)	Mapping Percentage	Trimming/Final Sequence
SRR346552.sra	Shoot	Single end	75	20136800	Input: 20136800 reads. Output: 18480724 reads. discarded 1656076 (8%) low-quality reads	Input : 18480724 Mapped : 18247480 (98.7% of input)
SRR346553.sra	Root	Single end	75	25231163	Input: 25231163 reads. Output: 23101158 reads. discarded 2130005 (8%) low-quality reads.	Input : 23101158 Mapped : 22532151 (97.5% of input)
SRR393798.sra	Root	Single end	42	24690534	Input: 24690534 reads. Output: 23392759 reads. discarded 1297775 (5%) low-quality reads.	Input : 23392759 Mapped : 21182470 (90.6% of input)
SRR393799.sra	Seedlings	Single end	42	33776314	Input: 33776314 reads. Output: 32024068 reads. discarded 1752246 (5%) low-quality reads.	Input : 32024068 Mapped : 30179412 (94.2% of input)
SRR393800.sra	Seedlings	Single end	42	22886279	Input: 22886279 reads. Output: 15624311 reads. discarded 7261968 (32%) low-quality reads.	Input : 15624311 Mapped : 14435126 (92.4% of input)
SRR493098.sra	Whole plant	Single end	40	18977581	Input: 18977581 reads. Output: 9019211 reads. discarded 9958370 (52%) low-quality reads.	Input : 9019211 Mapped : 6439765 (71.4% of input)
SRR493101.sra	Whole plant	Single end	44	10814112	Input: 10814112 reads. Output: 7964571 reads. discarded 2849541 (26%) low-quality reads.	Input : 7964571 Mapped : 5832492 (73.2% of input)
SRR420816.sra	Root	Single end	83	25998727	Input: 25998727 reads. Output: 16813429 reads. discarded 9185298 (35%) low-quality reads.	Input : 16813429 Mapped : 16491247 (98.1% of input)	Trimmed 3bp end: 79bp
SRR420817.sra	Root	Single end	83	24834073	Input: 24834073 reads. Output: 16379231 reads. discarded 8454842 (34%) low-quality reads.	Input : 16379231 Mapped : 16048459 (98.0% of input)	Trimmed 3bp end: 79bp
SRR420818.sra	Root	Single end	83	23489371	Input: 23489371 reads. Output: 14896728 reads. discarded 8592643 (36%) low-quality reads.	Input : 14896728 Mapped : 14616959 (98.1% of input)	Trimmed 3bp end: 79bp
SRR420813.sra	Root	Single end	83	18583010	Input: 18583010 reads. Output: 12364134 reads. discarded 6218876 (33%) low-quality reads.	Input : 12364134 Mapped : 12152236 (98.3% of input)	Trimmed 3bp end: 79bp
SRR420814.sra	Root	Single end	83	19584249	Input: 19584249 reads. Output: 13137047 reads. discarded 6447202 (32%) low-quality reads.	Input : 13137047 Mapped : 12949741 (98.6% of input)	Trimmed 3bp end: 79bp
SRR420815.sra	Root	Single end	83	22403178	Input: 22403178 reads. Output: 14610935 reads. discarded 7792243 (34%) low-quality reads.	Input : 14610935 Mapped : 14348611 (98.2% of input)	Trimmed 3bp end: 79bp
SRR479032.sra	Flowers	Single end	42	38893058	Input: 38893058 reads. Output: 37056353 reads. discarded 1836705 (4%) low-quality reads.	Input : 37056353 Mapped : 36042885 (97.3% of input)
SRR479033.sra	Flowers	Single end	42	34809714	Input: 34809714 reads. Output: 32209442 reads. discarded 2600272 (7%) low-quality reads.	Input : 32209442 Mapped : 31530523 (97.9% of input)
SRR479034.sra	Flowers	Single end	42	39092321	Input: 39092321 reads. Output: 37320277 reads. discarded 1772044 (4%) low-quality reads.	Input : 37320277 Mapped : 36504269 (97.8% of input)
SRR479035.sra	Flowers	Single end	40	37584247	Input: 37584247 reads. Output: 34642653 reads. discarded 2941594 (7%) low-quality reads.	Input : 34642653 Mapped : 33961254 (98.0% of input)
SRR479036.sra	Flowers	Single end	42	48795891	Input: 48795891 reads. Output: 44667113 reads. discarded 4128778 (8%) low-quality reads.	Input : 44667113 Mapped : 43732159 (97.9% of input)
SRR479037.sra	Flowers	Single end	42	38175665	Input: 38175665 reads. Output: 36591497 reads. discarded 1584168 (4%) low-quality reads.	Input : 36591497 Mapped : 35663205 (97.5% of input)
SRR479038.sra	Flowers	Single end	42	52462591	Input: 52462591 reads. Output: 48754785 reads. discarded 3707806 (7%) low-quality reads.	Input : 48754785 Mapped : 47736868 (97.9% of input)
SRR018347.sra	Whole plant	Single end	36	18601460	Input: 18601460 reads. Output: 14732048 reads. discarded 3869412 (20%) low-quality reads.	Input : 14732048 Mapped : 10127849 (68.7% of input)	Trimmed 5 bp end: 31bp
SRR019035.sra	Whole plant	Single end	36	21240554	Input: 21240554 reads. Output: 17823099 reads. discarded 3417455 (16%) low-quality reads.	Input : 17823099 Mapped : 12454237 (69.9% of input)	Trimmed 5 bp end: 31bp
SRR314813.sra	Roots	Single end	82	28783170	Input: 28783170 reads. Output: 25804571 reads. discarded 2978599 (10%) low-quality reads.	Input : 25804571 Mapped : 23956267 (92.8% of input)
SRR314814.sra	Roots	Single end	82	31362126	Input: 31362126 reads. Output: 28420670 reads. discarded 2941456 (9%) low-quality reads.	Input : 28420670 Mapped : 21950183 (77.2% of input)
SRR314815.sra	Flowers	Single end	82	28988204	Input: 28988204 reads. Output: 24894230 reads. discarded 4093974 (14%) low-quality reads.	Input : 24894230 Mapped : 22648832 (91.0% of input)
SRR331219.sra	Roots	Single end	75	5925048	Input: 5925048 reads. Output: 4406368 discarded 1518680 (25%) low-quality reads.	Input : 4406368 Mapped : 4334256 (98.4% of input)	Trimmed 6bp end: 69bp
SRR331224.sra	Roots	Single end	75	11426967	Input: 11426967 reads. Output: 9418055 discarded 2008912 (17%) low-quality reads.	Input : 9418055 Mapped : 9232502 (98.0% of input)	Trimmed 4bp end: 71bp
SRR390313.sra	Shoot	Single end	35	6174436	Input: 6174436 reads. Output: 2237971 reads. discarded 3936465 (63%) low-quality reads.	Input : 2237971 Mapped : 575892 (25.7% of input)
SRR390314.sra	Shoot	Paired end	36	R1: 11422486 R2: 11422486	Pair one: Input: 11422486 reads. Output: 10906280 reads. discarded 516206 (4%) low-quality reads. Pair Two: Input: 11422486 reads. Output: 10374904 reads. discarded 1047582 (9%) low-quality reads.	Left reads: Input : 10374904 Mapped : 6254554 (60.3% of input) Right reads: Input : 10374904 Mapped : 6196693 (59.7% of input) Unpaired reads: Input : 531376 Mapped : 315266 (59.3% of input) 60.0% overall read mapping rate.
SRR391051.sra	Leaves	Paired end	76	R1: 16080902 R2: 16080902	Pair one: Input: 16080902 reads. Output: 14732179 reads. Discarded 1348723 (8%) low-quality reads. Pair Two: Input: 16080902 reads. Output: reads. discarded 1482088 (9%) low-quality reads.	Left reads: Input : 14598814 Mapped : 11436270 (78.3% of input) Right reads: Input : 14598814 Mapped : 11330881 (77.6% of input) Unpaired reads: Input : 133365 Mapped : 104602 (78.4% of input) 78.0% overall read mapping rate.	Trimmed 26bp end in both pairs to remove Ns: 50 bp
SRR391052.sra	Leaves	Paired end	76	R1: 26682846 R2: 26682846	Pair One: Input: 26682846 reads. Output: 25120992 reads. discarded 1561854 (5%) low-quality reads. Pair Two: Input: 26682846 reads. Output: 24989250 reads. discarded 1693596 (6%) low-quality reads.	Left reads: Input : 24989250 Mapped : 18200377 (72.8% of input) Right reads: Input : 24989250 Mapped : 18325737 (73.3% of input) Unpaired reads: Input : 131742 Mapped : 97328 (73.9% of input) 73.1% overall read mapping rate.
SRR419182.sra	Leaves	Single end	50	13501783	Input: 13501783 reads. Output: 12847069 reads. discarded 654714 (5%) low-quality reads.	Input : 12847069 Mapped : 12721263 (99.0% of input)	Trimmed 4bp beginning: 46bp
SRR419183.sra	Leaves	Single end	50	14769633	Input: 14769633 reads. Output: 14165510 reads. discarded 604123 (4%) low-quality reads.	Input : 14165510 Mapped : 13982840 (98.7% of input)	Trimmed 4bp beginning: 46bp
SRR419184.sra	Leaves	Single end	50	13685120	Input: 13685120 reads. Output: 13107448 reads. discarded 577672 (4%) low-quality reads.	Input : 13107448 Mapped : 12988061 (99.1% of input)	Trimmed 4bp beginning: 46bp
SRR419185.sra	Leaves	Single end	50	13819157	Input: 13819157 reads. Output: 13216973 reads. discarded 602184 (4%) low-quality reads.	Input : 13216973 Mapped : 13122274 (99.3% of input)	Trimmed 4bp beginning: 46bp
SRR419186.sra	Leaves	Single end	50	35175989	Input: 35175989 reads. Output: 33577521 reads. discarded 1598468 (4%) low-quality reads.	Input : 33577521 Mapped : 33213952 (98.9% of input)
SRR419187.sra	Leaves	Single end	50	37090984	Input: 37090984 reads. Output: 35401589 reads. discarded 1689395 (4%) low-quality reads.	Input : 35401589 Mapped : 35016864 (98.9% of input)
SRR477075.sra	Seedlings	Single end	36	35261563	Input: 35261563 reads. Output: 34724428 reads. discarded 537135 (1%) low-quality reads.	Input : 34724428 Mapped : 34226559 (98.6% of input)
SRR477076.sra	Seedlings	Single end	36	21263242	Input: 21263242 reads. Output: 21002066 reads. discarded 261176 (1%) low-quality reads.	Input : 21002066 Mapped : 20535718 (97.8% of input)
SRR477077.sra	Seedlings	Single end	36	26936294	Input: 26936294 reads. Output: 26507787 reads. discarded 428507 (1%) low-quality reads.	Input : 26507787 Mapped : 25338650 (95.6% of input)
SRR477078.sra	Seedlings	Single end	36	49985880 26829306	Input: 24992940 reads. Output: 24684484 reads. discarded 308456 (1%) low-quality reads.	Input : 24684484 Mapped : 24141408 (97.8% of input)
SRR477079.sra	Seedlings	Single end	36	26829306	Input: 26829306 reads. Output: 26412643 reads. discarded 416663 (1%) low-quality reads.	Input : 26412643 Mapped : 25289536 (95.7% of input)
SRR477080.sra	Seedlings	Single end	36	24957666	Input: 24957666 reads. Output: 24650729 reads. discarded 306937 (1%) low-quality reads.	Input : 24650729 Mapped : 24258788 (98.4% of input)
SRR477081.sra	Seedlings	Single end	36	29811572	Input: 29811572 reads. Output: 29324400 reads. discarded 487172 (1%) low-quality reads.	Input : 29324400 Mapped : 28803116 (98.2% of input)
SRR477082.sra	Seedlings	Single end	36	17282557	Input: 17282557 reads. Output: 17061664 reads. discarded 220893 (1%) low-quality reads.	Input : 17061664 Mapped : 15849015 (92.9% of input)
SRR444595.sra	Flowers	Single end	36	40422066	Input: 40422066 reads. Output: 38765457 reads. discarded 1656609 (4%) low-quality reads.	Input : 38765457 Mapped : 37186939 (95.9% of input)
SRR444596.sra	Flowers	Single end	36	32125368	Input: 32125368 reads Output: 30166678 reads. discarded 1958690 (6%) low-quality reads.	Input : 30166678 Mapped : 29095297 (96.4% of input)
SRR444597.sra	Flowers	Single end	36	29403836	Input: 29403836 reads. Output: 27276392 reads. discarded 2127444 (7%) low-quality reads.	Input : 27276392 Mapped : 26168819 (95.9% of input)
SRR444598.sra	Flowers	Single end	36	27101826	Input: 27101826 reads Output: 25251335 reads discarded 1850491 (6%) low-quality reads.	Input : 25251335 Mapped : 24428027 (96.7% of input)
SRR444599.sra	Flowers	Single end	36	39741115	Input: 39741115 reads. Output: 37880884 reads. discarded 1860231 (4%) low-quality reads.	Input : 37880884 Mapped : 36702470 (96.9% of input)
SRR444600.sra	Flowers	Single end	36	36119425	Input: 36119425 reads. Output: 34085044 reads. discarded 2034381 (5%) low-quality reads.	Input : 34085044 Mapped : 32973160 (96.7% of input)
SRR444601.sra	Flowers	Single end	36	38263752	Input: 38263752 reads. Output: 36410489 reads. discarded 1853263 (4%) low-quality reads.	Input : 36410489 Mapped : 35279917 (96.9% of input)
SRR444602.sra	Flowers	Single end	36	36683370	Input: 36683370 reads. Output: 35784133 reads. discarded 899237 (2%) low-quality reads.	Input : 35784133 Mapped : 34709015 (97.0% of input)
SRR074122.sra	Embryo	Single end	36	21413867	Input: 21413867 reads. Output: 8289428 reads. discarded 13124439 (61%) low-quality reads.	Input : 8289428 Mapped : 2009589 (24.2% of input)
SRR074123.sra	Embryo	Single end	36	22578840	Input: 22578840 reads. Output: 7165153 reads. discarded 15413687 (68%) low-quality reads.	Input : 7165153 Mapped : 1404004 (19.6% of input)
SRR402994.sra	Shoot	Single end	36	9897633	Input: 9897633 reads. Output: 9676512 reads. discarded 221121 (2%) low-quality reads.	Input : 9676512 Mapped : 9150939 (94.6% of input)
SRR402995.sra	Root	Single end	36	13065702	Input: 13065702 reads. Output: 12784648 reads. discarded 281054 (2%) low-quality reads.	Input : 12784648 Mapped : 12343160 (96.5% of input)
SRR402996.sra	Shoot	Single end	36	18914612	Input: 18914612 reads. Output: 18489603 reads. discarded 425009 (2%) low-quality reads.	Input : 18489603 Mapped : 17839465 (96.5% of input)
SRR402997.sra	Root	Single end	36	15814575	Input: 15814575 reads. Output: 15473036 reads. discarded 341539 (2%) low-quality reads.	Input : 15473036 Mapped : 14932958 (96.5% of input)
SRR402998.sra	Shoot	Single end	36	17941332	Input: 17941332 reads. Output: 17550618 reads. discarded 390714 (2%) low-quality reads.	Input : 17550618 Mapped : 16736374 (95.4% of input)
SRR515489.sra	Root	Single end	36	19832287	Input: 19832287 reads. Output: 19440129 reads. discarded 392158 (1%) low-quality reads.	Input : 19440129 Mapped : 19270257 (99.1% of input)
SRR515490.sra	Shoot	Single end	36	19553896	Input: 19553896 reads. Output: 19159846 reads. discarded 394050 (2%) low-quality reads.	Input : 19159846 Mapped : 18970081 (99.0% of input)
SRR515491.sra	Root	Single end	36	19416185	Input: 19416185 reads. Output: 19044206 reads. discarded 371979 (1%) low-quality reads.	Input : 19044206 Mapped : 18876074 (99.1% of input)
SRR515492.sra	Shoot	Single end	36	20220164	Input: 20220164 reads. Output: 19813925 reads. discarded 406239 (2%) low-quality reads.	Input : 19813925 Mapped : 19644333 (99.1% of input)
SRR515493.sra	Root	Single end	36	19665819	Input: 19665819 reads. Output: 19276290 reads. discarded 389529 (1%) low-quality reads.	Input : 19276290 Mapped : 18943283 (98.3% of input)
