# Supplementary material for: Protein-protein interaction and gene co-expression maps of ARFs and Aux/IAAs in Arabidopsis
Source: Front Plant Sci. 2014 Dec 23;5:744. doi: 10.3389/fpls.2014.00744 (PMC4274898; doi:10.3389/fpls.2014.00744)
Supplement: Supplementary file 3 [file Table3.XLSX]

## Sheet: Supplemental Table 3
Supplemental Table 3: Gene expression values (FPKM) of ARFs and Aux/IAAs in various Arabidopsis tissues.
Accession number	Annotation	SRR074122	SRR074123	SRR314815	SRR444595	SRR444596	SRR444597	SRR444598	SRR444599	SRR444600	SRR444601	SRR444602	SRR479032	SRR479033	SRR479034	SRR479035	SRR479036	SRR479037	SRR479038	SRR402994	SRR402995	SRR402996	SRR402997	SRR402998	SRR515489	SRR515490	SRR515491	SRR515492	SRR515493	SRR391051	SRR391052	SRR419182	SRR419183	SRR419184	SRR419185	SRR419186	SRR419187	SRR314814	SRR331219	SRR331224	SRR420813	SRR420814	SRR420815	SRR420816	SRR420817	SRR420818	SRR314813	SRR346552	SRR346553
		Embryo	Embryo	Floral bud	Floral buds	Floral buds	Floral buds	Floral buds	Floral buds	Floral buds	Floral buds	Floral buds	Flowers	Flowers	Flowers	Flowers	Flowers	Flowers	Flowers	Hypocotyl	Hypocotyl	Hypocotyl	Hypocotyl	Hypocotyl	Hypocotyl	Hypocotyl	Hypocotyl	Hypocotyl	Hypocotyl	Leaves	Leaves	Leaves	Leaves	Leaves	Leaves	Leaves	Leaves	Roots	Roots	Roots	Roots	Roots	Roots	Roots	Roots	Roots	Seedling	Seedling	Seedling
AT1G59750	ARF1	6.6187	4.06055	21.9213	42.3094	43.5603	45.9831	45.3932	42.6628	43.4662	45.3634	43.7185	30.8572	40.6586	37.3753	40.8146	33.118	36.3004	35.9789	49.3608	46.4524	48.9243	55.0538	49.9175	50.0662	44.876	50.2207	56.4041	48.0427	7.88194	8.33339	18.5372	15.8152	17.21	15.1279	17.7239	15.2172	21.9392	25.8434	23.6206	37.1221	31.4005	34.8629	39.6813	37.926	38.0137	24.7961	35.3756	30.5627
AT5G62000	ARF2	22.0271	48.7946	140.482	128.345	130.155	140.527	134.017	123.055	120.957	123.846	122.742	98.9846	117.42	114.562	124.328	92.7153	103.652	102.838	108.586	138.267	115.905	138.463	127.435	112.921	130.548	117.71	133.843	123.304	71.3339	79.6814	49.5729	43.1656	47.9047	39.6993	47.2725	38.318	67.5609	60.9517	42.4716	70.9474	66.1268	64.858	80.3085	72.5932	70.9149	89.8592	97.1949	88.3643
AT2G33860	ARF3	91.9757	34.8906	9.04624	29.7558	30.1237	25.7066	23.4155	38.2678	37.4958	34.35	35.0748	16.9248	25.2393	23.7498	24.8183	14.5829	15.7833	14.9085	15.4512	11.6044	12.9238	13.7997	12.0918	13.4027	12.2508	13.1931	13.5237	13.4878	0.758431	1.42591	10.1742	11.2067	11.3177	8.73601	10.0919	8.33118	5.3217	10.5756	10.6832	13.5755	14.2782	12.7247	10.959	11.8148	13.3153	6.79216	19.293	16.2204
AT5G60450	ARF4	7.69259	6.85185	8.98475	14.483	13.3994	13.1128	12.9506	19.812	18.7611	17.4759	16.4274	10.0844	15.8425	14.0884	16.6192	13.1974	12.8312	12.2846	41.2183	22.1803	37.5274	26.5913	35.7324	40.8546	21.9636	38.7054	27.4346	33.7449	2.2147	1.23964	7.67098	6.4137	8.22774	6.75571	7.00466	6.93842	9.6628	12.5412	11.9251	19.1779	15.2853	20.3927	18.7034	17.7447	21.714	8.65307	20.4628	18.8168
AT1G19850	ARF5	33.7299	35.0341	28.1911	57.8623	56.4039	61.098	58.6903	54.7353	52.9723	52.8771	50.2321	19.7513	39.837	36.0584	41.4204	31.389	29.6773	27.5207	8.99176	9.32219	12.0514	11.6108	9.75686	7.59033	8.04275	11.6734	11.3291	9.93465	11.6402	12.7396	4.08996	4.12689	4.68577	4.01302	4.64306	3.80959	7.59948	6.26384	27.9718	13.3601	11.5129	11.4691	10.2663	11.9503	11.4531	8.75728	11.387	7.76408
AT1G30330	ARF6	8.92571	20.0503	42.5417	90.6688	87.0563	97.8744	90.3647	104.496	100.476	98.4331	104.484	68.7036	93.476	99.7905	99.7166	65.3198	70.8339	72.9147	30.9782	41.4768	34.7301	51.4034	29.9509	29.779	43.5453	33.7215	51.426	33.6208	14.6463	20.7173	10.847	13.7395	11.4187	8.37268	9.93552	8.23445	11.8767	23.0566	22.2604	21.6963	23.3497	20.4045	18.9666	20.9561	16.9012	7.54478	29.9249	25.2361
AT5G20730	ARF7	1.21704	4.70398	8.54425	15.3509	14.3879	16.0036	14.2096	16.392	14.9361	14.3045	14.7108	12.7397	16.4227	18.3541	17.8778	14.3248	15.3039	15.1885	15.4607	19.7776	13.6664	15.6446	15.3913	14.1419	22.1966	13.5732	16.3563	18.8167	21.0992	26.323	9.15254	7.38371	8.83751	8.20179	8.69558	8.18095	12.4609	26.4496	26.0866	25.9557	25.6597	24.2448	23.7218	23.336	22.9979	5.52976	13.0778	13.3158
AT5G37020	ARF8	13.9641	51.5929	40.8577	72.9023	70.6957	70.6508	67.1798	79.5147	80.1492	75.2514	72.4477	58.2899	70.1588	69.7724	79.6138	76.5439	74.4154	68.6677	21.1339	17.2343	21.3612	21.7613	24.378	17.4531	17.5893	23.2212	24.0483	26.4606	0.888624	1.41848	14.7597	16.8461	16.4133	15.2903	14.0606	14.5058	7.58633	22.6097	20.1608	21.4253	21.7202	20.4497	15.5806	16.774	16.5123	6.03068	15.3883	12.2091
AT4G23980	ARF9	0.56719	2.43579	11.5077	18.086	18.7468	18.8834	17.642	17.2502	16.991	17.4295	16.45	15.2015	15.3568	13.4956	16.154	13.7188	13.6368	14.787	14.8336	15.432	15.5795	16.7864	15.7783	13.0757	15.2747	13.0484	16.9015	15.0576	4.41671	4.68137	5.59225	6.27269	6.54998	5.5918	4.7001	5.04616	20.2439	23.7196	13.8128	37.1355	29.5317	34.0636	55.461	47.0219	57.373	9.73187	11.7925	10.2149
AT2G28350	ARF10	2.4131	20.3806	12.3094	15.5419	15.3817	14.2116	14.3113	15.8659	15.3518	15.2826	15.492	9.51343	10.0598	10.0442	10.4955	11.3784	10.8115	9.60091	21.0375	17.9924	13.4814	14.4496	19.2085	16.4055	21.9303	15.0785	14.5134	21.3985	4.15039	2.86588	7.32178	3.05305	6.68585	8.46584	7.15828	5.77819	11.5484	13.3422	15.3715	13.5285	12.6202	12.7119	13.3313	14.6146	14.0092	4.18411	5.51538	3.88398
AT2G46530	ARF11	0.758478	0.361902	2.13823	8.00526	8.82405	7.24358	7.29539	9.44183	8.61418	7.33916	7.32809	2.60875	4.35021	3.64549	4.25121	4.03703	4.04124	3.29779	9.47517	25.893	7.9454	23.5474	10.5837	9.34662	26.0144	7.12573	22.0286	9.29463	1.52261	1.8016	4.19539	3.96174	3.95163	3.29219	4.29935	2.83062	1.41678	1.29233	1.21341	2.64275	3.50174	2.62769	8.01404	5.71033	6.6673	4.02088	9.20865	7.51542
AT1G34310	ARF12	0	0	0	0.0170253	0	0	0	0	0.00960055	0	0.0136806	0.0114219	0.0569138	0.00289169	0.00466173	0.0094136	0.00295989	0	0	0	0.0603348	0.0720796	0.0189154	0.0722821	0	0	0.0188007	0	0	0	0	0	0	0	0	0.00452445	0	0	0	0.0566745	0.0286376	0.0590757	0.0417627	0.039636	0.0906113	0	0	0.0281996
AT1G34170	ARF13	0	0	0	0	0	0	0	0.0189396	0	0	0	0	0	0	0	0	0	0	0	0	0	0	0	0	0	0	0	0	0	0	0	0	0	0	0	0	0	0	0	0	0	0	0	0	0	0	0	0
AT1G35540	ARF14	0	0	1.12556	0.0638094	0.0283676	0.110391	0.152046	0	0	0.0175457	0.0401272	0.117113	0.124383	0.104607	0.109388	0.104073	0.141801	0.123231	0	0	0.0242902	0	0	0	0	0.0163972	0.0078779	0	0	0	0	0	0	0	0	0	0	0	0	0.0426203	0.0159982	0	0.0314064	0	0.049607	0	0	0
AT4G30080	ARF16	1.84548	5.61382	16.3855	12.2899	14.1628	12.0625	11.5749	13.5003	14.1136	14.8987	13.6481	8.83717	9.66087	10.7449	12.6815	12.3615	12.5974	12.9853	12.9684	14.684	14.0311	13.2547	15.1222	12.7005	14.0742	14.2672	14.3698	16.7859	5.97845	6.11787	5.39524	5.04114	5.96285	4.45286	5.4324	4.146	11.8433	22.7205	16.0517	15.3412	16.4787	16.5246	16.4074	15.6498	15.4897	3.82454	14.5423	13.0144
AT1G77850	ARF17	2.65652	21.2956	4.40034	20.7268	18.5111	19.7655	19.5571	18.2372	17.1271	16.915	18.5004	5.97	11.2612	9.77064	9.03917	7.02027	8.27933	6.92345	6.24201	5.44919	4.54814	7.39955	6.63407	5.81699	6.19039	6.41923	6.57572	7.04457	3.00455	4.38319	3.73651	6.22587	5.67471	3.13391	4.31042	4.54615	3.75922	5.30864	4.75324	6.65561	6.163	7.24199	8.96439	6.54475	8.75804	2.77364	6.86565	6.43922
AT3G61830	ARF18	17.8704	40.5316	8.92431	25.87	26.4137	25.8662	24.3402	20.6591	20.6199	21.5451	20.0521	16.565	24.2468	18.9113	22.0079	18.0041	16.4668	17.5294	12.7922	25.4655	15.6192	24.4528	22.3472	13.0195	22.0874	15.9843	25.0089	18.1924	0.273396	0.42871	5.68469	7.04034	7.68736	5.29762	6.50504	5.49046	3.00548	7.0085	6.63182	11.2391	9.49946	10.9204	13.1036	13.9081	14.4959	5.62521	13.5289	10.1469
AT1G19220	ARF19	0.269508	0	3.22199	6.895	6.9763	8.44365	7.11618	6.42588	6.38313	7.12207	6.70616	5.29682	8.57998	8.82776	10.3774	6.67516	6.61409	7.07951	6.28824	8.39116	8.31005	9.99116	7.36135	6.35107	9.33475	7.35874	9.85516	8.3618	2.25342	2.34423	3.40643	3.3509	3.37818	2.93081	2.96031	2.56036	5.40078	11.0086	11.1002	16.3379	15.2899	14.8389	14.901	15.4679	12.3768	2.92177	5.70647	5.43968
AT1G35240	ARF20	0	0	0	0.0171229	0	0.00811098	0	0	0	0	0.00458632	0.070397	0.0218859	0.0203578	0.0234423	0.0269461	0.00297685	0.026687	0	0.0257954	0.0993495	0.136457	0.0507301	0.0726963	0.0503497	0.0618456	0.0945421	0.00840359	0	0	0	0	0	0	0.00639655	0.0045504	0.451694	0.294687	0.553477	3.19642	2.40706	2.70341	3.84166	2.31213	3.86767	0	0	0
AT1G34390	ARF22	0	0	0.0834476	0	0.00718529	0	0.0128374	0	0.00951024	0	0.0135519	0.0145057	0.00497455	0.00286448	0.00923574	0.00286923	0.00293203	0.00657131	0	0	0.0246101	0.00840019	0.0312291	0.0227825	0	0	0.0186238	0.0413856	0	0	0	0	0	0	0.00630018	0	0	0	0	0.0863679	0.0324196	0.0438883	0.101829	0	0.100526	0	0	0
AT4G14560	IAA1	0.784297	33.6815	36.1752	12.1623	12.6201	14.8747	14.0639	13.3533	14.6964	14.9191	12.9171	17.8997	17.46	15.0377	19.7335	26.7636	21.9827	24.0887	19.9786	29.6222	4.77036	15.1445	9.22805	13.739	30.5711	7.43044	12.9158	10.6486	3.70224	3.02106	51.7463	21.2245	39.5016	59.548	50.9414	52.5593	15.5405	7.69114	6.53714	16.1171	12.2964	18.089	12.6489	12.6189	15.796	26.7503	15.425	14.6796
AT3G23030	IAA2	1.34773	1.92927	76.2497	20.3534	22.4775	27.0094	25.6085	21.4336	24.0222	30.6261	27.0143	33.3111	49.4251	50.3004	58.5591	65.2575	47.383	53.4525	341.684	406.014	171.31	283.002	201.454	264.478	435.112	162.833	258.062	224.228	102.072	64.1799	111.71	52.852	76.215	111.912	104.256	101.988	99.4817	83.3037	57.2857	170.762	168.158	156.619	143.146	152.813	174.492	91.9	58.9268	87.6302
AT1G04240	IAA3	5.10169	8.03334	13.3141	6.34007	5.70764	6.13054	6.60942	6.22824	6.91716	6.18884	5.21266	11.0844	12.0365	9.48323	11.2782	21.3317	16.135	13.5043	134.606	139.946	23.876	48.0201	69.153	73.4904	148.117	22.5375	43.1553	78.1146	0.360914	0.607856	76.5559	33.1731	44.0894	68.0379	65.2246	54.1843	13.0321	8.31701	6.47246	32.1009	22.9516	33.2286	18.273	16.091	29.6533	24.7455	38.5375	35.648
AT5G43700	IAA4	4.12362	0.737867	45.8878	31.8894	32.8206	32.8699	31.9054	32.1127	33.3892	40.1597	34.1511	17.9275	19.2937	17.1615	27.4427	41.648	26.7054	32.5313	178.787	190.57	109.876	134.004	242.221	136.813	198.898	108.038	122.266	225.343	1.21553	1.29662	41.4053	34.7035	50.055	38.1644	49.1292	44.7925	30.5195	25.931	22.2129	65.9009	57.0915	63.9526	70.6924	61.2637	79.3292	42.6022	74.281	64.3633
AT1G15580	IAA5	2.33885	0	2.84955	1.76922	1.69597	1.61628	1.92385	1.79257	2.13785	2.06466	1.62474	2.28505	3.65695	2.96526	5.33257	4.73508	3.95895	3.30267	1.02721	2.66531	0.263438	0	0.421208	0.609689	4.33533	0.124485	0.119615	0.496173	0.276355	0.468166	9.44442	8.59234	10.5201	14.362	7.45596	13.4706	2.61353	0	0.772507	0.392778	1.29006	0.831635	0.144717	0.29805	0.326547	3.39271	1.4358	2.53694
AT1G52830	IAA6	0	0	6.34471	0.729611	0.822828	0.182971	0.065337	1.17409	1.01647	0.904765	0.827683	8.15561	4.30677	6.08318	5.59597	19.5073	13.3492	9.73855	6.80271	22.1123	0	0.641303	3.14708	3.89273	29.9518	0	0.162493	4.38122	0	0	10.557	2.05812	3.93913	8.16312	8.38212	4.84343	0.441344	0.74191	0.348487	0.398172	0.498201	0.44963	0	0.20129	0.110344	1.21325	1.23578	2.57344
AT3G23050	IAA7	9.90162	10.7993	303.576	74.6643	79.8199	74.4917	77.2053	63.6215	63.0685	75.1814	78.3186	201.736	105.02	128.63	138.782	181.564	163.983	165.596	369.496	486.483	137.483	334.342	246.302	263.203	574.517	133.121	304.567	298.81	5.33966	4.18027	112.592	109.273	122.42	109.547	112.251	95.0654	95.9543	75.8154	42.8738	45.5782	46.4898	55.3632	52.847	47.7754	54.036	114.053	72.7796	79.8711
AT2G22670	IAA8	181.267	389.34	373.477	326.438	332.29	328.978	330.827	307.936	312.718	325.236	298.041	311.016	281.117	270.596	307.853	352.319	329.133	339.204	156.883	204.958	152.062	193.859	129.383	146.625	223.48	145.817	192.064	124.551	6.95784	5.38116	167.943	171.321	177.699	156.279	166.291	145.543	103.798	92.8682	73.1948	145.185	123.91	135.826	126.302	125.075	125.636	201.745	171.832	157.029
AT5G65670	IAA9	80.8766	178.215	261.474	231.909	220.513	213.499	218.258	229.788	234.613	235.844	222.935	210.842	237.217	241.928	252.593	290.51	251.34	249.436	199.712	231.097	169.615	210.564	220.291	176.501	230.085	160.197	208.533	233.762	45.7841	47.8581	126.607	139.634	119.232	131.184	121.608	105.318	257.637	282.341	235.642	368.917	342.368	368.481	372.695	343.912	367.635	106.928	168.329	185.267
AT1G04100	IAA10	0.473299	8.80782	5.32706	6.7258	6.92946	6.21445	6.73521	6.78865	5.73948	7.38588	6.11001	3.53762	5.07003	4.11852	5.57457	5.09142	5.62976	6.05958	2.70232	3.00503	2.82546	3.63021	3.69362	2.41823	2.80741	2.8718	2.66265	3.01223	28.6804	20.355	3.21786	2.51905	3.00518	2.61168	3.01084	3.69897	6.28179	4.18723	6.00247	6.77223	5.69009	6.53589	7.3695	6.26631	7.85621	4.47703	3.35363	4.75283
AT4G28640	IAA11	1.10405	6.32742	15.9465	11.73	11.7619	10.2793	9.26769	13.2538	13.0092	12.249	11.5567	10.843	11.3995	10.1713	11.0741	13.7208	13.9492	13.4794	11.7071	13.4398	12.3191	12.6562	12.4913	13.841	12.8072	14.293	13.773	10.6685	2.07392	2.83899	10.5165	8.88181	9.23476	7.33033	7.83421	7.51863	12.0919	10.7558	5.8931	10.8507	7.12954	9.77238	12.4447	8.04813	12.4805	11.6175	17.2025	10.808
AT1G04550	IAA12	62.4794	44.7195	24.1654	23.3544	24.0999	29.2181	30.451	24.1476	25.0189	24.6696	24.8523	24.1538	19.3383	16.0935	20.1742	26.0162	21.4867	20.7827	25.9937	20.7734	22.7661	22.9874	25.4355	23.4575	20.488	21.5434	22.0028	27.8477	1.35988	1.71686	17.5123	21.1149	25.3064	24.3386	20.032	21.434	14.8055	12.5328	13.2364	20.0357	20.3417	21.0593	16.8887	16.4014	17.317	21.5816	16.0439	16.31
AT2G33310	IAA13	23.4143	58.1424	40.8751	23.1135	24.5214	24.5645	23.1859	25.7	23.6256	26.5119	25.6638	38.629	29.7119	24.8135	29.6895	34.6326	32.4434	32.8279	60.0885	54.3204	39.2773	36.7575	60.8573	47.2176	49.8306	35.7199	38.8453	60.7952	4.16988	3.22631	15.0693	16.256	15.3503	15.2655	14.9678	12.3195	44.1327	30.1062	29.0672	56.5683	40.1449	47.9157	54.336	44.3726	49.3903	18.3347	20.1605	17.9382
AT4G14550	IAA14	0	0	6.35051	2.72167	2.72651	1.89652	2.67159	2.3743	2.14509	1.9716	2.57822	2.19108	1.78552	1.60648	2.90052	3.70105	2.92698	2.52244	10.3781	18.1421	4.55642	8.63613	8.42935	8.13194	19.8995	4.16125	7.0421	8.25173	0.275064	0.154257	15.9256	5.67803	10.4793	11.5046	15.4548	10.7261	29.0032	22.4405	19.1203	22.1727	22.2631	22.0087	24.913	23.5609	26.9252	18.1442	4.21613	4.59897
AT1G80390	IAA15	0	0	0.267302	0.716904	0.916297	0.45279	0.727589	0.807072	0.539015	0.587732	0.512057	0.0823362	0.282362	0.162592	0.349309	0.271436	0	0.124332	0	0	0.332103	0	0	0	0.156152	0	0.301586	0	0	0	0	0	0.228813	0.679412	0.179212	0	0	0	0	0	0	0	0	0	0	0.126365	0.165138	0
AT3G04730	IAA16	6.01001	14.5594	186.135	68.9186	70.9421	69.15	67.8036	71.043	72.599	85.3086	85.6146	106.809	99.7815	103.702	117.849	146.941	143.338	150.559	286.393	364.874	179.702	287.966	175.231	218.492	393.362	183.907	294.46	204.146	55.2639	45.5092	94.7304	70.4233	79.8266	81.4186	95.0307	69.2039	368.777	181.663	101.885	193.883	182.664	201.136	230.088	199.913	238.108	126.486	106.653	102.287
AT1G04250	IAA17	3.37589	11.276	42.5251	24.2297	20.7495	24.0638	26.6118	16.8797	16.2175	21.3096	21.4972	24.6706	10.9434	17.014	14.7535	27.0587	24.2038	20.0726	159.141	233.758	54.2486	101.529	140.171	114.902	256.384	49.4123	97.2036	163.467	0	1.11802	91.2033	75.4464	72.1614	115.07	85.5855	80.2733	216.743	115.631	104.421	135.526	109.237	132.561	134.261	119.918	138.309	121.287	11.2867	9.49391
AT1G51950	IAA18	17.8742	28.2522	23.715	17.6658	17.6673	13.3672	12.4973	18.7144	19.6285	23.8167	20.6085	20.3322	22.2214	17.8606	25.2997	35.3287	26.3209	26.5003	41.2958	38.1013	36.5956	37.7064	48.1958	40.11	35.0648	36.9244	37.4226	40.5854	38.0058	26.0847	18.1302	20.9395	21.1596	14.9511	19.0123	15.6589	11.378	9.3543	9.19163	17.3244	12.0189	19.3363	18.7845	18.0029	20.9874	25.437	31.4608	27.846
AT3G15540	IAA19	7.78089	34.3431	38.0354	10.1251	12.2695	8.76257	9.22706	12.2466	11.8932	10.7093	11.6737	72.4597	33.5789	47.0413	46.3661	61.9553	66.1752	50.3116	35.882	149.05	4.82024	18.5844	26.0793	25.0159	176.645	3.79625	18.3714	35.2831	1.52972	0.859837	21.1274	16.3288	23.7072	26.4473	20.95	18.7902	7.3698	4.53609	6.95944	8.21815	5.47961	7.32649	6.37458	5.98426	9.16978	4.77662	4.38796	5.30118
AT2G46990	IAA20	4.39866	1.57416	1.38797	0.713008	0.683488	0.591057	1.22113	0.963223	1.17269	1.56573	0.954889	4.23572	2.66659	2.87905	2.99548	3.38976	3.7845	5.33014	120.017	75.7267	116.492	69.3253	153.35	150.267	63.5968	122.561	63.3825	129.591	0	0	0.7835	0.316805	1.10848	0	0.300412	0.126642	0.613771	0.515023	0.725914	0.369002	0.173139	0.468776	0.135956	0.839916	0.61356	0.187472	0	0.099319
AT3G16500	IAA26	7.61865	10.9061	38.4568	52.0861	55.7714	53.2858	54.4845	59.0053	61.2551	68.2761	59.0995	41.0699	58.4351	41.316	57.2392	48.0843	43.4273	47.2777	81.5852	83.2824	91.4417	107.915	63.4913	73.9268	72.1531	93.4322	102.108	55.3567	51.1394	41.0256	19.4142	28.1699	23.7346	18.7521	21.6651	16.9444	35.923	34.0058	22.4348	79.3836	74.3549	74.4287	85.1361	65.9771	68.9723	21.68	41.6163	36.7153
AT4G29080	IAA27	36.8488	97.3342	44.3746	42.807	42.4737	33.5823	31.1404	45.7254	45.8985	43.6219	42.8411	27.8444	45.5629	39.5719	45.4092	40.654	33.3587	33.0129	32.8493	10.7837	35.6745	21.4275	36.2883	27.8566	12.4991	40.0192	23.4672	39.4586	0.413687	0.464199	15.3273	21.7685	19.0883	16.0018	16.3962	13.0314	37.3405	33.2835	20.7116	67.5542	56.9587	61.1677	61.3915	56.1138	60.8332	20.2557	42.6249	29.4476
AT5G25890	IAA28	2.22658	6.37468	8.65285	18.6877	20.1437	16.1848	19.1087	17.756	18.5885	18.0071	17.2291	14.6602	12.4505	9.69088	12.9177	15.1202	13.3933	14.3833	16.1354	11.7203	25.1629	19.2751	30.7426	12.6919	10.2198	24.3339	17.9921	31.2543	15.5884	12.7106	7.98452	10.0416	8.85561	6.14685	8.64093	6.01895	57.1404	143.083	157.682	203.988	194.682	269.01	244.104	186.337	236.047	2.58021	20.6071	18.424
AT4G32280	IAA29	0	0	0	0.136755	0.349581	0.388678	0.676616	0.346399	0.424137	0.288294	0.366295	0.282409	0.484244	0.313695	0.29964	0.116377	0.285417	0.3998	32.931	70.3555	12.5435	30.3962	20.5115	23.1581	68.0935	12.1913	22.3934	21.276	0	0.167782	12.9103	22.2163	22.8397	12.2246	12.7721	11.0958	0.292282	0.885177	0.277154	0.316499	0.198005	0.982854	0.621931	0.399886	0.78939	0.803478	2.5266	2.10298
AT3G62100	IAA30	24.4807	31.0005	1.35502	1.78062	2.34089	1.37365	2.20732	2.47422	1.29097	2.84212	1.96225	3.88877	3.06369	2.20519	3.79098	5.19731	4.30196	3.49161	5.3759	3.83212	5.24968	2.59732	6.38708	3.77988	2.79249	3.90894	3.03372	6.29206	0.444688	0.250604	0.968674	1.22023	2.11651	1.87814	1.5711	1.5715	2.62151	0	1.65482	1.10348	1.03552	1.73562	1.27779	0.717427	1.44164	1.92173	1.4674	1.01859
AT3G17600	IAA31	8.65454	31.5354	0.353025	1.82798	2.22773	1.26865	1.22963	1.20602	1.24655	1.61313	1.73076	1.00977	1.45542	1.64724	1.63025	1.51971	0.843044	0.662962	0	0.384256	0.354477	0.10587	0.472307	0	0.166672	0.41876	0.321904	0.33382	0	0	0	0.113254	0.121928	0	0	0.0905166	3.93398	4.04152	2.58867	4.20647	2.22042	2.67192	6.87744	5.88106	6.99432	0	0	0.141601
AT2G01200	IAA32	0	0	3.19974	3.69493	4.15799	3.22079	2.69023	7.85362	7.2472	5.79967	6.06717	2.0229	5.26264	6.55215	3.56428	2.56368	2.43117	2.39338	19.4503	18.8057	5.4121	8.1055	19.901	17.0363	19.368	7.59593	6.75398	22.1551	0	0	0.361943	0.109735	0.236333	0.350881	0.138729	0.263191	0.550257	0.355933	0.167249	0.127333	0.239045	0.630705	0.187696	0	0.529483	0.189081	1.44022	1.27023
AT5G57420	IAA33	0	0	1.70142	0.39019	0.698199	0.776287	0.71281	0.711611	0.704088	0.164513	0.418046	1.37123	1.10646	0.876056	1.36882	2.39321	2.20103	1.27892	0.317162	0	0.488036	0	0.173403	0.301196	0.15298	0.307487	0.44319	0.306397	0	0	0	0.416407	0	0	0.175555	0.333032	0.675213	6.10744	3.82694	2.67794	2.28456	3.29893	2.51152	3.1421	4.25036	0	0.161727	0.130973
AT1G15050	IAA34	0	0	0.380237	0.226872	0.289973	0.214936	0.345381	0	0.0852887	0.159424	0.162046	0.156322	0.98283	0.385868	0	0.128836	0.315975	0.177042	3.68822	2.27854	2.52235	1.50667	1.00824	1.75128	1.63073	2.08583	2.00424	1.33614	0	0	1.10875	0.806973	0.434391	0.644916	1.44585	0.484026	0.130779	0.65734	0	0.235776	0.221256	0.79874	0.347481	0.357979	0.784076	0.359508	0.156642	0.25371
[truncated: 17 more columns]
