# Supplementary material for: Protein-protein interaction and gene co-expression maps of ARFs and Aux/IAAs in Arabidopsis
Source: Front Plant Sci. 2014 Dec 23;5:744. doi: 10.3389/fpls.2014.00744 (PMC4274898; doi:10.3389/fpls.2014.00744)
Supplement: Supplementary file 4 [file Table4.XLSX]

## Sheet: Supplemental Table 4
Supplemental Table 4: Z-score transformed expression values of ARFs and Aux/IAAs in various Arabidopsis tissues.
Tissue	Embryo				Floral buds											Flowers									Hypocotyl												Leaves										Roots
Sample accesion number	SRR074122	SRR074123	mean Z score	p value	SRR314815	SRR444595	SRR444596	SRR444597	SRR444598	SRR444599	SRR444600	SRR444601	SRR444602	mean Z score	p value	SRR479032	SRR479033	SRR479034	SRR479035	SRR479036	SRR479037	SRR479038	mean Z score	p value	SRR402994	SRR402995	SRR402996	SRR402997	SRR402998	SRR515489	SRR515490	SRR515491	SRR515492	SRR515493	mean Z score	p value	SRR391051	SRR391052	SRR419182	SRR419183	SRR419184	SRR419185	SRR419186	SRR419187	mean Z score	p value	SRR314814	SRR331219	SRR331224
ARF1	-0.247767	-0.368565	-1.9779	0.99999	-0.229211	0.171569	0.190339	0.235446	0.231531	0.180515	0.190866	0.196283	0.204903	0.343575	0.0001824	-0.0280634	0.144261	0.0915647	0.0795254	-0.079033	0.0103853	0.00558542	0.0135624	0.0001824	-0.0719073	-0.189302	0.234603	0.0610735	0.0264961	0.0610359	-0.216844	0.271346	0.106739	-0.0305786	0.87719	0.0001824	-0.126119	-0.0572598	-0.160344	-0.157016	-0.169916	-0.237335	-0.170685	-0.181473	-1.39262	0.99999	-0.172117	-0.0755794	-0.0226489
ARF2	0.243614	0.362206	-1.53153	0.99999	1.26852	1.62963	1.66108	1.84631	1.73988	1.58944	1.5317	1.51507	1.61773	0.956604	9.12e-05	1.10001	1.52013	1.46657	1.44038	0.778095	1.06374	1.03341	0.385492	9.12e-05	0.598982	0.637884	1.52126	1.09029	1.14901	0.971613	0.477917	1.59124	1.10874	0.983006	0.83346	9.12e-05	2.87863	3.97539	0.634797	0.610138	0.667213	0.396388	0.608818	0.513331	-1.08899	0.99999	0.47402	0.581713	0.409204
ARF3	2.47431	0.135072	3.54788	0.499995	-0.391857	-0.0411797	-0.0378717	-0.110032	-0.142523	0.103491	0.0875588	0.0112194	0.050366	1.00244	4.56e-05	-0.258761	-0.132114	-0.151161	-0.181135	-0.345605	-0.310494	-0.31833	0.27131	4.56e-05	-0.456027	-0.503259	-0.456941	-0.447975	-0.52125	-0.470108	-0.48142	-0.452806	-0.4481	-0.495948	-0.19457	1	-0.46345	-0.447677	-0.374606	-0.28628	-0.330616	-0.402189	-0.37202	-0.388585	-0.597976	1	-0.407469	-0.361421	-0.319028
ARF4	-0.213521	-0.322966	-1.04014	1	-0.392634	-0.300011	-0.321921	-0.324609	-0.320632	-0.219958	-0.236611	-0.272325	-0.283023	-0.264923	1	-0.372027	-0.300542	-0.32327	-0.314739	-0.365531	-0.356664	-0.358667	-0.412652	1	-0.164144	-0.407977	0.015677	-0.290135	-0.178915	-0.0724125	-0.402654	0.0461401	-0.268104	-0.223135	1.48538	5.945e-05	-0.394489	-0.458205	-0.438739	-0.42072	-0.414888	-0.453263	-0.453463	-0.430475	-1.18615	1	-0.345987	-0.324621	-0.290578
ARF5	0.616822	0.137416	0.887132	3.47e-07	-0.150007	0.435148	0.408478	0.492978	0.457843	0.392093	0.355351	0.32254	0.321357	1.9283	3.47e-07	-0.211959	0.129535	0.0681053	0.0893969	-0.1039	-0.0931974	-0.124442	0.764251	3.47e-07	-0.529198	-0.52382	-0.473699	-0.474984	-0.555061	-0.554312	-0.515546	-0.482527	-0.476496	-0.5438	-0.507449	1	0.051852	0.191783	-0.530486	-0.484863	-0.511487	-0.523999	-0.515763	-0.524581	-0.725745	1	-0.375209	-0.442145	0.0770315
ARF6	-0.174196	-0.107358	-0.730699	1	0.0312788	0.991127	0.929086	1.11959	0.996931	1.26418	1.17732	1.08804	1.2913	1.70229	4.646e-06	0.598611	1.09096	1.20343	1.03933	0.384093	0.550476	0.573399	1.40946	4.646e-06	-0.280141	-0.234129	-0.0380572	0.0160299	-0.262636	-0.232865	-0.227636	-0.0513304	0.0423259	-0.224806	0.0218101	4.646e-06	0.194205	0.64269	-0.357369	-0.215238	-0.327861	-0.411559	-0.376146	-0.391494	-0.802488	1	-0.314631	-0.127754	-0.0538094
ARF7	-0.420029	-0.358054	-1.61179	0.999848	-0.398199	-0.285303	-0.305132	-0.275354	-0.299204	-0.279896	-0.302796	-0.325616	-0.313713	0.0851678	1.1595e-05	-0.328059	-0.290143	-0.24728	-0.29423	-0.349317	-0.317992	-0.314025	0.298724	1.1595e-05	-0.45592	-0.429624	-0.442676	-0.42521	-0.47347	-0.459399	-0.400764	-0.445372	-0.411448	-0.424181	0.412009	1.1595e-05	0.49978	0.959529	-0.400781	-0.393512	-0.398257	-0.415967	-0.408856	-0.393103	-0.225864	0.999848	-0.306357	-0.0642302	0.033844
ARF8	-0.013519	0.407919	0.100988	1.1965e-08	0.0100055	0.690034	0.651213	0.655742	0.602332	0.826367	0.825598	0.698507	0.71854	1.57159	1.1965e-08	0.426177	0.673022	0.668689	0.711759	0.545518	0.606489	0.50811	1.6153	1.1965e-08	-0.391655	-0.452537	-0.294864	-0.349734	-0.343336	-0.41143	-0.438127	-0.256685	-0.31192	-0.321236	-0.346507	1	-0.457285	-0.448097	-0.257125	-0.1281	-0.191645	-0.233146	-0.267324	-0.20287	-0.729806	1	-0.375395	-0.13612	-0.101909
ARF9	-0.440753	-0.395107	-1.29338	1	-0.360762	-0.238951	-0.2311	-0.226287	-0.240786	-0.264855	-0.267239	-0.273105	-0.282619	0.153385	0.0024745	-0.287296	-0.309248	-0.33383	-0.322319	-0.358032	-0.344065	-0.320198	-0.0685277	1	-0.463023	-0.468775	-0.405927	-0.411121	-0.467866	-0.474845	-0.456898	-0.455636	-0.404394	-0.474807	-0.0166889	1	-0.290214	-0.263675	-0.491997	-0.424675	-0.460645	-0.483281	-0.514258	-0.487388	-0.933499	1	-0.196127	-0.115341	-0.247333
ARF10	-0.381886	-0.101962	-0.241898	0.999998	-0.350635	-0.282066	-0.288254	-0.305887	-0.297473	-0.289116	-0.295603	-0.30918	-0.299746	0.207639	0.00123725	-0.381481	-0.404191	-0.395313	-0.414525	-0.391692	-0.388251	-0.399923	-0.387877	0.999998	-0.392747	-0.445707	-0.44623	-0.439956	-0.418194	-0.426607	-0.402924	-0.415933	-0.435294	-0.38941	0.556549	0.5	-0.302825	-0.366288	-0.447686	-0.514983	-0.456939	-0.409156	-0.44941	-0.465371	-0.983147	0.999998	-0.319281	-0.309625	-0.211625
ARF11	-0.434653	-0.428986	-1.1199	1	-0.479124	-0.409791	-0.39963	-0.42461	-0.416882	-0.401702	-0.412185	-0.442658	-0.445706	0.0350297	0.0006865	-0.495811	-0.50653	-0.5093	-0.516276	-0.497276	-0.494135	-0.496821	-0.578474	1	-0.523722	-0.374528	-0.552572	-0.327695	-0.543088	-0.528868	-0.369804	-0.571466	-0.338053	-0.55242	1.35439	0.0006865	-0.427263	-0.426442	-0.527785	-0.489495	-0.531509	-0.54259	-0.52483	-0.554025	-0.666045	1	-0.462774	-0.535221	-0.535969
ARF12	-0.458841	-0.434898	-0.35308		-0.506135	-0.54517	-0.5495	-0.548029	-0.541047	-0.567175	-0.561071	-0.565982	-0.576477	-0.29179		-0.538819	-0.583483	-0.57419	-0.585473	-0.555201	-0.557293	-0.547518	-0.18052		-0.631055	-0.607807	-0.704039	-0.617365	-0.696074	-0.663226	-0.580769	-0.710824	-0.622842	-0.677596	-0.021325		-0.499366	-0.528271	-0.635271	-0.600618	-0.639281	-0.627499	-0.638248	-0.639026	-0.34534		-0.48284	-0.559416	-0.563767
ARF13	-0.458841	-0.434898	-0.163574		-0.506135	-0.545458	-0.5495	-0.548029	-0.541047	-0.566843	-0.561238	-0.565982	-0.576721	-0.119453		-0.539008	-0.584503	-0.574241	-0.585549	-0.555336	-0.557339	-0.547518	-0.163574		-0.631055	-0.607807	-0.705198	-0.618254	-0.696348	-0.664273	-0.580769	-0.710824	-0.623086	-0.677596	-0.163574		-0.499366	-0.528271	-0.635271	-0.600618	-0.639281	-0.627499	-0.638248	-0.639162	-0.163574		-0.48284	-0.559416	-0.563767
ARF14	-0.458841	-0.434898	-0.328615		-0.491916	-0.544377	-0.549018	-0.546148	-0.538459	-0.567175	-0.561238	-0.565687	-0.576004	0.747721		-0.537069	-0.582273	-0.572378	-0.583767	-0.553839	-0.555121	-0.545624	0.413414		-0.631055	-0.607807	-0.704731	-0.618254	-0.696348	-0.664273	-0.580769	-0.710503	-0.622984	-0.677596	-0.298023		-0.499366	-0.528271	-0.635271	-0.600618	-0.639281	-0.627499	-0.638248	-0.639162	-0.328615		-0.48284	-0.559416	-0.563767
ARF16	-0.399988	-0.343191	-1.59219	1	-0.299143	-0.337178	-0.308956	-0.342504	-0.344046	-0.330575	-0.317027	-0.315631	-0.332713	0.52206	1.4895e-05	-0.392679	-0.411341	-0.382831	-0.378904	-0.377553	-0.36032	-0.347895	0.0485525	1.4895e-05	-0.484152	-0.475514	-0.43567	-0.4547	-0.477367	-0.480281	-0.466633	-0.431799	-0.437152	-0.451531	0.650143	1.4895e-05	-0.216258	-0.182483	-0.497044	-0.459219	-0.476657	-0.512656	-0.494939	-0.514463	-1.25332	1	-0.315104	-0.134046	-0.196043
ARF17	-0.374123	-0.0870147	0.878917	0.0008575	-0.450547	-0.194196	-0.235103	-0.211258	-0.208191	-0.247558	-0.264884	-0.28175	-0.245961	1.8861	0.0008575	-0.440154	-0.382657	-0.400186	-0.438256	-0.454371	-0.427853	-0.441084	0.158449	0.0008575	-0.560347	-0.558713	-0.617831	-0.526949	-0.600282	-0.580002	-0.530567	-0.585283	-0.538001	-0.582723	-0.254082	1	-0.357086	-0.280529	-0.539541	-0.425988	-0.484516	-0.546673	-0.524538	-0.502427	-0.619989	1	-0.429598	-0.460028	-0.454876
ARF18	0.111055	0.227223	1.9327	5.99e-07	-0.393397	-0.107033	-0.100883	-0.107312	-0.126784	-0.205112	-0.204448	-0.203948	-0.218218	0.976557	5.99e-07	-0.264719	-0.149904	-0.237354	-0.22693	-0.296401	-0.299805	-0.278039	0.664667	5.99e-07	-0.486148	-0.37838	-0.405164	-0.316523	-0.372743	-0.475659	-0.40165	-0.398218	-0.29949	-0.432589	0.713958	5.99e-07	-0.486419	-0.504039	-0.489628	-0.403143	-0.429625	-0.490868	-0.466643	-0.474025	-1.13173	1	-0.440274	-0.428204	-0.41184
ARF19	-0.450246	-0.434898	-1.33704	0.999999	-0.465433	-0.428607	-0.431013	-0.404163	-0.419932	-0.454558	-0.450789	-0.446306	-0.456825	-0.178586	0.999999	-0.451301	-0.430715	-0.416983	-0.416449	-0.459334	-0.453897	-0.438685	0.009551	0.006965	-0.559823	-0.532208	-0.545568	-0.49497	-0.58975	-0.572265	-0.505068	-0.566909	-0.495568	-0.564983	0.103715	0.006965	-0.392656	-0.395773	-0.547998	-0.506629	-0.547148	-0.551911	-0.560154	-0.562154	-0.84097	0.999999	-0.406349	-0.353314	-0.309475
ARF20	-0.458841	-0.434898	-0.378029		-0.506135	-0.545168	-0.5495	-0.54789	-0.541047	-0.567175	-0.561238	-0.565982	-0.576639	-0.374356		-0.537842	-0.58411	-0.573878	-0.585167	-0.554949	-0.557292	-0.547108	-0.34751		-0.631055	-0.607574	-0.70329	-0.61657	-0.695614	-0.66322	-0.58036	-0.709615	-0.621862	-0.677482	-0.31149		-0.499366	-0.528271	-0.635271	-0.600618	-0.639281	-0.627499	-0.638079	-0.639025	-0.376512		-0.476443	-0.553899	-0.551088
ARF22	-0.458841	-0.434898	-0.294266		-0.505081	-0.545458	-0.549378	-0.548029	-0.540828	-0.567175	-0.561073	-0.565982	-0.576479	-0.140296		-0.538768	-0.584413	-0.57419	-0.585399	-0.555295	-0.557293	-0.547417	-0.225501		-0.631055	-0.607807	-0.704725	-0.61815	-0.695896	-0.663943	-0.580769	-0.710824	-0.622845	-0.677038	-0.133243		-0.499366	-0.528271	-0.635271	-0.600618	-0.639281	-0.627499	-0.638082	-0.639162	-0.285642		-0.48284	-0.559416	-0.563767
IAA1	-0.43383	0.11532	-0.231744	0.999991	-0.0491468	-0.339341	-0.335157	-0.294589	-0.301684	-0.333151	-0.306943	-0.315288	-0.345782	-0.293365	0.999991	-0.242618	-0.27155	-0.306359	-0.263991	-0.170422	-0.213538	-0.177203	-0.0417509	0.999991	-0.404742	-0.340931	-0.613563	-0.431381	-0.562719	-0.465236	-0.332851	-0.565506	-0.455965	-0.534185	-0.340593	0.999991	-0.324047	-0.357517	0.69048	-0.00529022	0.438037	0.908307	0.705605	0.941667	0.842886	0	-0.262741	-0.415424	-0.414009
IAA2	-0.415861	-0.403381	-1.15168	1	0.4571	-0.200524	-0.167737	-0.087834	-0.105198	-0.191539	-0.145577	-0.0513552	-0.0937442	-0.892389	1	0.0125691	0.301392	0.321813	0.368672	0.383197	0.183713	0.274207	-0.707839	1	3.23946	3.0501	2.58555	2.8738	2.22086	3.16722	2.9478	2.47371	2.71603	2.3422	1.29975	0.499995	4.33422	3.09924	2.22676	0.881833	1.43931	2.25883	2.11206	2.42834	-0.352932	1	0.926111	1.00018	0.748576
IAA3	-0.296146	-0.303666	-0.807485	1	-0.337943	-0.438012	-0.45256	-0.443575	-0.428557	-0.458022	-0.441549	-0.461987	-0.483526	-0.79586	1	-0.355468	-0.368761	-0.405306	-0.401771	-0.248544	-0.304994	-0.339916	-0.601167	1	0.89373	0.65301	-0.246557	-0.0257177	0.305041	0.400382	0.620394	-0.270057	-0.0646904	0.374416	1.30606	0.003215	-0.482275	-0.493914	1.32611	0.329857	0.563159	1.12727	1.0824	0.990542	0.262424	0.003215	-0.298267	-0.403706	-0.415491
IAA4	-0.327337	-0.422844	-0.997703	1	0.0735489	-0.0050211	0.00793308	0.012019	0.00197282	-0.00438124	0.0165016	0.108843	0.0338516	-0.570165	1	-0.242158	-0.238683	-0.268525	-0.13837	0.0436454	-0.139677	-0.0474145	-0.687174	1	1.3942	1.1091	1.40544	1.03527	2.8112	1.31774	1.03221	1.40208	0.958939	2.35722	1.13082	0.0016075	-0.441805	-0.454984	0.425541	0.372784	0.725858	0.356801	0.657798	0.708064	-0.601983	1	-0.0505948	-0.0739394	-0.0548976
IAA5	-0.384254	-0.434898	-0.405441	1	-0.470138	-0.515475	-0.520695	-0.52049	-0.508303	-0.535759	-0.524246	-0.531288	-0.547673	-0.203283	1	-0.501171	-0.518956	-0.521418	-0.498655	-0.487236	-0.495422	-0.496746	0.269628	0.002863	-0.619419	-0.583794	-0.700138	-0.618254	-0.690249	-0.65544	-0.545611	-0.708389	-0.621538	-0.670913	-0.44816	1	-0.486279	-0.501809	-0.393303	-0.359611	-0.352369	-0.257088	-0.441557	-0.234006	1.40205	0.002863	-0.445825	-0.559416	-0.54607
IAA6	-0.458841	-0.434898	-0.644157	1	-0.425985	-0.533093	-0.535525	-0.544911	-0.539935	-0.546599	-0.543649	-0.550779	-0.561924	-0.404183	1	-0.403964	-0.507308	-0.465875	-0.494363	-0.274782	-0.348563	-0.397807	1.06201	0.0076	-0.553995	-0.40859	-0.705198	-0.610341	-0.650776	-0.607879	-0.337873	-0.710824	-0.620983	-0.618591	0.628095	0.0076	-0.499366	-0.528271	-0.364799	-0.54289	-0.53185	-0.416964	-0.417125	-0.493486	0.204623	0.0076	-0.476589	-0.545526	-0.555784
IAA7	-0.143074	-0.258481	-1.18834	1	3.32883	0.719895	0.806181	0.721184	0.772962	0.547829	0.530048	0.697331	0.823503	-0.391319	1	2.80141	1.29787	1.71718	1.67591	2.05592	2.00729	1.99819	0.114277	0.0009365	3.55451	3.77507	1.93575	3.50731	2.8703	3.14875	4.07831	1.89263	3.31777	3.34664	1.55278	0.0009365	-0.246508	-0.291998	2.24936	2.46439	2.69945	2.19783	2.32297	2.22013	-0.526803	1	0.876153	0.859989	0.418418
IAA8	5.32186	5.92532	1.0572	4.8225e-10	4.21186	4.98676	5.0942	5.0572	5.08952	4.82959	4.84978	4.89913	4.75183	1.47775	4.8225e-10	4.6109	4.45423	4.24617	4.43092	4.51172	4.59017	4.66706	1.34225	4.8225e-10	1.14608	1.23872	2.21581	1.77384	1.17722	1.45988	1.23155	2.14093	1.86207	0.9998	-0.159193	1	-0.16988	-0.224122	3.66746	4.20478	4.20706	3.4031	3.74857	3.73834	-0.593915	1	0.987243	1.17925	1.11303
IAA9	2.12035	2.47641	-0.854076	1	2.79697	3.38476	3.19575	3.08963	3.17363	3.46	3.49831	3.39703	3.40904	0.426961	1.3495e-06	2.95219	3.66737	3.73548	3.53046	3.62278	3.37352	3.28706	0.654564	1.3495e-06	1.63124	1.47422	2.55299	1.97997	2.49364	1.8927	1.28512	2.42216	2.07517	2.4706	0.0970799	1.3495e-06	1.66872	2.17671	2.60843	3.31599	2.61251	2.75588	2.56982	2.52849	-1.17193	1	3.16605	4.72653	4.83449
IAA10	-0.443747	-0.291014	-0.0621344	1	-0.43884	-0.431475	-0.431808	-0.442145	-0.426416	-0.4482	-0.461926	-0.441873	-0.467483	0.382556	0.029865	-0.480431	-0.493628	-0.500874	-0.494711	-0.482111	-0.469292	-0.454364	0.029593	0.029865	-0.600443	-0.580733	-0.650923	-0.57346	-0.642862	-0.62924	-0.558002	-0.65466	-0.588633	-0.637028	-0.476833	1	0.858785	0.622213	-0.552829	-0.529961	-0.557321	-0.560141	-0.558821	-0.527908	0.864033	0.029865	-0.393871	-0.481023	-0.426258
IAA11	-0.423632	-0.331533	-1.90841	0.999722	-0.304689	-0.346667	-0.349733	-0.372887	-0.383314	-0.334895	-0.336137	-0.360155	-0.370104	0.470303	2.036e-05	-0.359466	-0.380178	-0.393049	-0.405096	-0.358004	-0.339179	-0.340299	0.462919	2.036e-05	-0.498439	-0.486723	-0.468557	-0.462085	-0.515465	-0.463758	-0.476908	-0.431295	-0.444874	-0.533917	0.663541	2.036e-05	-0.401156	-0.367808	-0.365836	-0.351492	-0.387423	-0.438442	-0.431579	-0.413024	-0.970414	0.999722	-0.311583	-0.358047	-0.428764
IAA12	1.53366	0.295636	3.6957	1.1e-16	-0.200862	-0.149666	-0.140181	-0.0502015	-0.0227806	-0.143974	-0.128331	-0.151445	-0.132398	0.467832	1.1e-16	-0.139061	-0.237883	-0.287551	-0.25681	-0.181171	-0.221295	-0.228026	-0.0389891	1	-0.336604	-0.420653	-0.267877	-0.334605	-0.328022	-0.324444	-0.41462	-0.289498	-0.338387	-0.302556	0.211932	1.1e-16	-0.434969	-0.431232	-0.186602	-0.0083644	0.0508949	0.000218872	-0.109797	0.00550957	-0.562359	1	-0.273151	-0.324779	-0.260538
IAA13	0.287853	0.514911	0.291048	2.5165e-05	0.0102253	-0.153748	-0.133023	-0.129491	-0.14643	-0.116768	-0.15244	-0.120488	-0.117889	-0.50814	1	0.100625	-0.0519473	-0.132212	-0.101758	-0.0572501	-0.0499367	-0.0428549	-0.207442	1	0.0496135	-0.118417	0.0492914	-0.164691	0.184913	0.0197682	-0.176665	-0.0122475	-0.120458	0.141166	0.713594	2.5165e-05	-0.301902	-0.345917	-0.249193	-0.144652	-0.220636	-0.233786	-0.243392	-0.268628	-1.30619	1	0.142208	0.00422812	0.102126
IAA14	-0.458841	-0.434898	-1.13834	1	-0.425911	-0.499333	-0.503192	-0.515715	-0.495577	-0.525564	-0.524121	-0.532852	-0.530626	-0.800173	1	-0.502727	-0.552499	-0.545623	-0.538285	-0.502108	-0.511562	-0.50874	-0.836914	1	-0.513494	-0.444359	-0.617672	-0.51169	-0.574285	-0.546466	-0.419393	-0.629442	-0.531966	-0.566465	0.0298082	0.002085	-0.48634	-0.519552	-0.227254	-0.441355	-0.353481	-0.330784	-0.230545	-0.316553	-0.0884248	1	-0.07207	-0.139288	-0.125745
IAA15	-0.458841	-0.434898	-0.698313		-0.502758	-0.533309	-0.533938	-0.540314	-0.528663	-0.553031	-0.551911	-0.556106	-0.567566	1.76191		-0.537644	-0.579442	-0.571345	-0.579857	-0.551432	-0.557339	-0.545607	0.0299049		-0.631055	-0.607807	-0.698819	-0.618254	-0.696348	-0.664273	-0.579502	-0.710824	-0.619183	-0.677596	-0.381877		-0.499366	-0.528271	-0.635271	-0.600618	-0.63304	-0.609977	-0.633521	-0.639162	-0.153734		-0.48284	-0.559416	-0.563767
IAA16	-0.267179	-0.197057	-1.51891	1	1.84524	0.622521	0.655398	0.630171	0.612948	0.677895	0.694956	0.867504	0.953945	-0.726548	1	1.22957	1.20398	1.27311	1.3348	1.55797	1.68441	1.76702	-0.333527	1	2.61314	2.67946	2.74675	2.93506	1.84113	2.50102	2.60922	2.88586	3.18699	2.07175	1.06901	3.75e-06	2.11764	2.04395	1.79174	1.37469	1.53781	1.47237	1.8687	1.44229	-0.856321	1	4.74012	2.84165	1.77029
IAA17	-0.351182	-0.250694	-1.05494	0.999985	0.0310691	-0.134832	-0.197085	-0.138022	-0.0881225	-0.271349	-0.280623	-0.207905	-0.192382	-0.781859	0.999985	-0.130503	-0.388353	-0.271153	-0.345141	-0.166178	-0.178801	-0.238942	-0.847726	0.999985	1.17166	1.49819	0.33688	0.634547	1.33344	1.00031	1.49839	0.255536	0.634652	1.5239	1.09663	2.61e-05	-0.499366	-0.465079	1.70138	1.51559	1.32876	2.34028	1.61953	1.77522	-0.0963835	0.999985	2.58687	1.60541	1.82839
IAA18	0.111176	0.0266277	-0.32418	1	-0.206552	-0.246072	-0.249434	-0.320274	-0.328347	-0.239194	-0.221602	-0.165777	-0.208271	-0.606745	1	-0.20234	-0.186207	-0.256071	-0.17329	-0.0472387	-0.14569	-0.140129	-0.211047	1	-0.163266	-0.26454	-0.00222222	-0.152982	0.00156452	-0.0831996	-0.296409	0.011309	-0.138867	-0.13101	0.704643	7.29e-05	1.30039	0.94606	-0.170772	-0.0132842	-0.0621998	-0.241895	-0.136697	-0.168188	-0.408365	1	-0.321694	-0.384286	-0.353198
IAA19	-0.210705	0.126128	-0.0433534	1	-0.0256476	-0.373866	-0.341112	-0.398729	-0.384005	-0.352546	-0.355447	-0.386028	-0.368012	-0.278823	1	0.660805	0.0173647	0.263755	0.169987	0.335705	0.477616	0.225922	1.0364	0.01064	-0.224592	0.735031	-0.612605	-0.388935	-0.3187	-0.301868	0.851743	-0.636581	-0.385374	-0.202419	0.884511	0.01064	-0.426926	-0.479672	-0.0939828	-0.14261	0.00728026	0.0546045	-0.0855795	-0.0740081	-0.202239	1	-0.378462	-0.474492	-0.404335
IAA20	-0.318566	-0.409182	-0.54779	1	-0.488601	-0.533375	-0.537892	-0.537958	-0.520263	-0.550294	-0.540946	-0.539672	-0.559649	-0.580464	1	-0.468871	-0.536707	-0.522954	-0.536738	-0.506585	-0.498151	-0.465578	-0.537358	1	0.728469	0.0744388	1.53253	0.237174	1.52428	1.51264	-0.0650271	1.68611	0.197033	1.06768	1.17819	0.0001205	-0.499366	-0.528271	-0.615198	-0.591732	-0.609049	-0.627499	-0.630323	-0.635353	-0.592121	1	-0.474147	-0.549774	-0.547137
IAA26	-0.215879	-0.256737	-1.47561	1	-0.0203242	0.337257	0.397735	0.359872	0.386262	0.466927	0.49867	0.581298	0.479893	0.109358	0.0020035	0.141042	0.462887	0.161765	0.347164	0.136212	0.121847	0.179282	-0.150643	1	0.293123	0.14251	1.05133	0.713346	0.223055	0.406704	0.00436062	1.11644	0.698111	0.0679229	1.02051	0.0020035	1.92232	1.79053	-0.137875	0.189522	0.00802754	-0.143863	-0.0667149	-0.129524	-0.850162	1	0.0259346	0.0772359	-0.0498141
IAA27	0.716286	1.15514	1.87819	0.0005115	0.0544332	0.180002	0.171884	0.0241571	-0.0110472	0.234189	0.232952	0.16702	0.189216	0.466468	0.0005115	-0.0779504	0.232166	0.130695	0.154394	0.0293497	-0.0356218	-0.0400109	0.275978	0.0005115	-0.258946	-0.510653	-0.0199159	-0.353853	-0.170865	-0.260714	-0.479407	0.0718342	-0.319439	-0.146185	-0.266813	0.999999	-0.479776	-0.502034	-0.242583	0.00996849	-0.11869	-0.214796	-0.20571	-0.247216	-1.1027	0.999999	0.0460105	0.0637131	-0.0892905
IAA28	-0.387834	-0.330761	-0.563846	1	-0.396827	-0.228753	-0.207375	-0.272267	-0.215823	-0.255991	-0.239598	-0.263399	-0.26869	-0.364002	1	-0.296259	-0.36134	-0.401607	-0.375055	-0.337877	-0.347873	-0.326404	-0.424966	1	-0.448277	-0.502215	-0.221836	-0.380412	-0.251171	-0.480405	-0.497891	-0.234924	-0.390282	-0.256677	-0.320428	1	0.238818	0.190144	-0.430706	-0.318961	-0.397764	-0.468966	-0.410297	-0.45813	-0.483011	1	0.326435	2.11936	3.04853
IAA29	-0.458841	-0.434898	-0.619459	1	-0.506135	-0.543141	-0.543563	-0.541406	-0.529531	-0.561104	-0.553899	-0.561137	-0.570172	-0.59682	1	-0.534332	-0.575823	-0.568653	-0.580666	-0.553662	-0.552875	-0.541372	-0.598127	1	-0.25802	0.026048	-0.464246	-0.243185	-0.399326	-0.328782	-0.0285609	-0.472398	-0.333333	-0.39106	1.52877	0.004364	-0.499366	-0.518787	-0.304507	0.0225289	-0.0163789	-0.312214	-0.301316	-0.305433	0.186741	0.004364	-0.4787	-0.542844	-0.557418
IAA30	0.321861	0.0715236	5.16399	0.0399	-0.489018	-0.515282	-0.509742	-0.524624	-0.503479	-0.523813	-0.5389	-0.518224	-0.541639	-0.285185	1	-0.474616	-0.529589	-0.534958	-0.523775	-0.480588	-0.490058	-0.493841	0.0840707	0.0399	-0.570158	-0.573282	-0.604355	-0.586205	-0.603858	-0.609514	-0.558123	-0.634377	-0.583832	-0.592857	0.214958	0.0399	-0.478307	-0.514106	-0.610454	-0.566392	-0.581558	-0.57906	-0.596802	-0.591896	-0.434377	1	-0.445712	-0.559416	-0.525857
IAA31	-0.182844	0.0802617	3.99747	0.01453	-0.501675	-0.514479	-0.511664	-0.526413	-0.520119	-0.546039	-0.539668	-0.538876	-0.545778	-0.132557	1	-0.522288	-0.558416	-0.544897	-0.558984	-0.53348	-0.544154	-0.537326	-0.167675	1	-0.631055	-0.604345	-0.698389	-0.616948	-0.689509	-0.664273	-0.579417	-0.702634	-0.61892	-0.6731	-0.388025	1	-0.499366	-0.528271	-0.635271	-0.597442	-0.635955	-0.627499	-0.638248	-0.63644	-0.435572	1	-0.427123	-0.483751	-0.504464
IAA32	-0.458841	-0.434898	-0.799972	1	-0.465714	-0.482839	-0.47888	-0.493152	-0.49526	-0.429536	-0.435838	-0.468527	-0.468249	-0.0583334	1	-0.505512	-0.490175	-0.457521	-0.527469	-0.518465	-0.519316	-0.510725	-0.261898	1	-0.410726	-0.43838	-0.601235	-0.518238	-0.408166	-0.417468	-0.423703	-0.56227	-0.535695	-0.379221	1.39678	0.001156	-0.499366	-0.528271	-0.625998	-0.59754	-0.632835	-0.61845	-0.634588	-0.631246	-0.772228	1	-0.475047	-0.552752	-0.559936
IAA33	-0.458841	-0.434898	-0.261521	1	-0.484642	-0.538846	-0.537642	-0.534802	-0.528915	-0.554704	-0.549055	-0.563217	-0.569247	-0.186212	1	-0.516302	-0.56467	-0.558635	-0.563244	-0.520917	-0.522916	-0.527857	-0.0980815	1	-0.627462	-0.607807	-0.695823	-0.618254	-0.693837	-0.659909	-0.579528	-0.704811	-0.617351	-0.673469	-0.234636	1	-0.499366	-0.528271	-0.635271	-0.588939	-0.639281	-0.627499	-0.633617	-0.629145	-0.249036	1	-0.473277	-0.445073	-0.476097
IAA34	-0.458841	-0.434898	-0.726035	1	-0.501332	-0.541613	-0.544575	-0.544366	-0.535168	-0.567175	-0.559762	-0.563303	-0.573824	-0.585398	1	-0.536419	-0.566886	-0.567367	-0.585549	-0.553483	-0.552397	-0.544796	-0.517794	1	-0.589275	-0.587278	-0.656745	-0.599663	-0.681748	-0.638902	-0.567544	-0.670031	-0.597152	-0.659601	0.61918	6.795e-12	-0.499366	-0.528271	-0.606865	-0.577983	-0.627434	-0.610866	-0.600106	-0.624604	-0.308045	1	-0.480988	-0.547109	-0.563767
ARF12-14, 20 and 22 and IAA15 ( highlighted in red) showed RPKM values less than 2 and hence were not considered for further analysis.
P values less tha 0.05 idicate that mean Z score values are significantly higher than mean expression values across all the tissues.
[truncated: 34 more columns]
