# Supplementary material for: Protein-protein interaction and gene co-expression maps of ARFs and Aux/IAAs in Arabidopsis
Source: Front Plant Sci. 2014 Dec 23;5:744. doi: 10.3389/fpls.2014.00744 (PMC4274898; doi:10.3389/fpls.2014.00744)
Supplement: Supplementary file 5 [file Table5.XLSX]

## Sheet: Supplemental Table 5
Supplemental Table 5: Sample contribution scores of the interacting ARF-Aux/IAA proteins across various tissues.
Interacting proteins	Embryo	Floral buds	Flowers	Hypocotyl	Leaves	Roots	Seedling	SAM	Whole plant
ARF1+IAA17	-2.08657	-0.268627	-0.0114972	0.961954	-0.134226	-0.26587	-0.027356	-1.28803	-0.151173
ARF1+IAA18	-0.641196	-0.208462	-0.0028623	0.618106	-0.568697	-0.210257	0.251935	-0.751207	-0.768763
ARF1+IAA32	-1.58227	-0.0200419	-0.00355197	1.22524	-1.07542	-0.191076	0.0873062	-0.39017	-0.857033
ARF1+IAA34	-1.43602	-0.201128	-0.00702254	0.543138	-0.428989	-0.116605	0.206677	-0.804287	-0.117737
ARF2+IAA13	-0.44575	-0.44575	-0.0799673	0.594753	-1.42242	-0.335625	0.244379	-3.04141	-0.375978
ARF2+IAA32	-1.22518	-0.055802	-0.100959	1.16416	-0.840948	-0.537022	0.121272	-0.709603	-0.36249
ARF4+IAA1	-0.241046	-0.0777194	-0.0172286	-0.505908	-0.999788	-0.0649289	-0.0859685	-0.0249925	-2.27724
ARF4+IAA2	-1.1979	-0.236415	-0.292091	1.93062	-0.41863	-0.00487471	0.295162	-0.0225457	-0.270919
ARF4+IAA3	-0.839896	-0.210842	-0.248073	1.93998	-0.311274	-0.0553083	0.123222	-0.0198994	-0.0275787
ARF4+IAA4	-1.03775	-0.15105	-0.283564	1.67969	-0.714042	-0.0450936	0.44862	-0.0201036	-0.473485
ARF4+IAA5	-0.421714	-0.0538546	-0.111263	-0.665686	-1.66304	-0.0697831	-0.200178	-0.0141385	-1.38221
ARF4+IAA6	-0.670012	-0.107078	-0.438239	0.932957	-0.242714	-0.0782993	-0.212185	-0.0127988	-0.480195
ARF4+IAA7	-1.23604	-0.10367	-0.0471566	2.30646	-0.624866	-0.103094	0.0958065	-0.0254626	-0.142206
ARF4+IAA8	-1.09964	-1.09964	-0.553883	-0.236461	-0.704472	-0.090901	-0.348485	0.0088717	-0.895596
ARF4+IAA9	-0.888358	-0.113112	-0.270107	0.1442	-1.39008	-0.224139	-0.233856	-0.0130751	-1.34591
ARF4+IAA10	-0.0646284	-0.101348	-0.0122116	-0.708276	-1.02487	-0.0478971	-0.216399	-0.0196255	-0.222091
ARF4+IAA11	-1.98501	-0.124594	-0.191025	0.985608	-1.15105	-0.0196713	0.188729	-0.0236886	-0.993454
ARF4+IAA12	-3.84404	-0.12394	-0.0160889	0.314798	-0.667041	-0.0703011	-0.0209003	-0.0246311	-0.294056
ARF4+IAA13	-0.302731	-0.302731	-0.0856015	1.05996	-1.54933	-0.0634429	0.388685	-0.0299941	-0.787258
ARF4+IAA14	-1.18403	-0.211984	-0.345354	0.0442764	-0.104885	-0.227258	0.010303	-0.0226176	-0.629635
ARF4+IAA16	-1.57987	-0.19248	-0.137631	1.58789	-1.01572	-0.0768215	0.265831	-0.0317072	-0.298609
ARF4+IAA17	-1.09728	-0.207133	-0.349816	1.62891	-0.114325	-0.141248	-0.0604367	-0.023102	-0.133884
ARF4+IAA18	-0.337192	-0.160741	-0.0870888	1.04666	-0.484381	-0.111703	0.556591	-0.0134736	-0.680841
ARF4+IAA19	-0.0450936	-0.0738667	-0.427674	1.31383	-0.239885	-0.0688043	-0.195342	-0.0138489	-0.121541
ARF4+IAA20	-0.569777	-0.153778	-0.221742	1.75006	-0.702343	-0.0794616	0.419362	-0.0093288	-0.569023
ARF4+IAA26	-1.53484	-0.0289715	-0.0621631	1.51584	-1.00842	-0.0346122	0.169526	-0.0201641	-1.31247
ARF4+IAA27	-1.95358	-0.123578	-0.113883	-0.396318	-1.30797	-0.131086	-0.222668	-0.0202982	-0.258828
ARF4+IAA28	-0.586478	-0.0964327	-0.175363	-0.475956	-0.572923	-0.309174	-0.134365	-0.0117313	-0.317218
ARF4+IAA29	-0.644323	-0.158112	-0.246818	2.2708	-0.221502	-0.0786357	0.0632892	-0.00930372	-0.379969
ARF4+IAA30	-5.37127	-0.0755522	-0.0346919	0.319293	-0.515235	-0.0575726	0.00815129	-0.0138912	-0.49251
ARF4+IAA31	-4.15792	-0.0351174	-0.0691915	-0.576363	-0.516653	-0.0705868	-0.19665	-0.00883322	-0.822336
ARF4+IAA32	-0.832082	-0.0154539	-0.108073	2.07474	-0.915978	-0.101513	0.192883	0.00699805	-0.759016
ARF4+IAA33	-0.272018	-0.0493319	-0.0404735	-0.348523	-0.295394	-0.011285	-0.12735	-0.00519616	-2.57882
ARF4+IAA34	-0.755176	-0.155086	-0.213669	0.919714	-0.365387	-0.0619483	0.456604	-0.0144256	-0.104272
ARF5+IAA1	-0.205587	-0.565696	-0.0319082	-0.172833	-0.61172	-0.178263	-0.0959347	-0.961436	-2.25682
ARF5+IAA2	-1.02169	-1.72079	-0.540967	-0.659556	-0.256139	-0.0133836	-0.329379	-0.867309	-0.268489
ARF5+IAA3	-0.716346	-1.53466	-0.459442	-0.662756	-0.190453	-0.15185	-0.137507	-0.765511	-0.0273314
ARF5+IAA4	-0.885093	-1.09945	-0.525173	-0.573833	-0.436887	-0.123805	-0.500628	-0.773366	-0.469239
ARF5+IAA5	-0.359679	-0.391991	0.206063	-0.227418	-1.01753	-0.191591	-0.223384	-0.543896	-1.36981
ARF5+IAA6	-0.571452	-0.779386	0.811639	-0.318726	-0.148504	-0.214972	-0.236784	-0.492357	-0.475889
ARF5+IAA7	-1.05421	-0.75458	0.0873363	-0.787955	-0.382325	-0.283047	-0.106913	-0.979519	-0.14093
ARF5+IAA8	0.937878	0.937878	1.02582	-0.0807823	-0.431031	-0.24957	-0.388884	0.341285	-0.887565
ARF5+IAA9	-0.757678	0.823307	0.500251	-0.0492631	-0.850522	-0.615378	-0.260967	-0.502987	-1.33384
ARF5+IAA10	-0.0551214	0.737682	0.0226165	-0.241968	-0.627068	-0.131502	-0.241486	-0.754974	-0.220099
ARF5+IAA11	-1.69301	0.906884	0.353786	-0.336713	-0.704273	-0.0540078	-0.210609	-0.911279	-0.984544
ARF5+IAA12	3.27857	0.902119	-0.0297974	-0.107544	-0.40813	-0.193013	-0.0233233	-0.947536	-0.291419
ARF5+IAA13	0.258198	0.258198	-0.158538	-0.362113	-0.94796	-0.174184	-0.433745	-1.15385	-0.780198
ARF5+IAA14	-1.00985	-1.54297	-0.639612	-0.0151262	-0.0641739	-0.62394	-0.0114974	-0.870078	-0.623989
ARF5+IAA16	-1.34747	-1.401	-0.254898	-0.54247	-0.621471	-0.210915	-0.296649	-1.21975	-0.295931
ARF5+IAA17	-0.93587	-1.50766	-0.647875	-0.556485	-0.0699499	-0.387799	-0.067443	-0.88871	-0.132683
ARF5+IAA18	-0.28759	-1.16999	-0.161293	-0.35757	-0.296369	-0.306682	-0.621116	-0.518315	-0.674735
ARF5+IAA19	-0.0384602	-0.537653	0.792073	-0.448844	-0.146774	-0.188904	-0.217988	-0.532754	-0.120451
ARF5+IAA20	-0.485961	-1.11931	-0.410676	-0.597872	-0.429729	-0.218163	-0.467978	-0.35887	-0.56392
ARF5+IAA26	-1.30906	0.210875	-0.115129	-0.517856	-0.617001	-0.0950284	-0.189179	-0.775694	-1.3007
ARF5+IAA27	1.6662	0.89949	0.210916	-0.135394	-0.80028	-0.359898	-0.248481	-0.780852	-0.256507
ARF5+IAA28	-0.500206	-0.701904	-0.32478	-0.162601	-0.350543	-0.848843	-0.149942	-0.451292	-0.314373
ARF5+IAA29	-0.549542	-1.15085	-0.457119	-0.775775	-0.135526	-0.215896	-0.0706263	-0.357905	-0.376562
ARF5+IAA30	4.58114	-0.549922	0.0642511	-0.10908	-0.315247	-0.158067	-0.00909627	-0.534381	-0.488093
ARF5+IAA31	3.54628	-0.255609	-0.128146	-0.196903	-0.316115	-0.193797	-0.219447	-0.339805	-0.814961
ARF5+IAA32	-0.709681	-0.112484	-0.200155	-0.708793	-0.560441	-0.278705	-0.215243	0.269208	-0.752209
ARF5+IAA33	-0.232003	-0.359072	-0.0749589	-0.119066	-0.180737	-0.0309831	-0.142114	-0.199891	-2.55569
ARF5+IAA34	-0.644088	-1.12882	-0.395724	-0.314202	-0.223562	-0.17008	-0.509537	-0.554939	-0.103337
ARF6+IAA1	-0.169335	-0.499393	-0.058846	-0.00742835	-0.676406	-0.268064	-0.0922116	-0.618548	-2.28105
ARF6+IAA2	-0.841529	-1.5191	-0.997668	0.0283476	-0.283224	-0.0201256	-0.316596	-0.557991	-0.271372
ARF6+IAA3	-0.590029	-1.35478	-0.847318	0.0284852	-0.210592	-0.228345	-0.13217	-0.492498	-0.0276248
ARF6+IAA4	-0.72902	-0.970586	-0.968541	0.0246632	-0.483085	-0.186172	-0.481199	-0.497552	-0.474277
ARF6+IAA5	-0.296255	-0.346047	0.380029	-0.00977439	-1.12513	-0.288105	-0.214715	-0.34992	-1.38452
ARF6+IAA6	-0.470685	-0.688036	1.49685	0.0136988	-0.164208	-0.323265	-0.227594	-0.316762	-0.480999
ARF6+IAA7	-0.868318	-0.666138	0.161068	0.0338662	-0.422753	-0.425633	-0.102764	-0.630182	-0.142444
ARF6+IAA8	-0.772497	-0.772497	1.89184	-0.00347201	-0.47661	-0.375292	-0.373792	-0.219569	-0.897095
ARF6+IAA9	-0.624073	0.72681	0.922579	0.00211732	-0.940459	-0.925377	-0.250839	-0.323601	-1.34816
ARF6+IAA10	-0.0454015	0.651221	0.04171	-0.0103998	-0.693377	-0.197747	-0.232114	-0.485719	-0.222463
ARF6+IAA11	-1.39447	0.800591	0.652464	0.0144719	-0.778746	-0.0812145	-0.202435	-0.586279	-0.995116
ARF6+IAA12	-2.70045	0.796384	-0.0549533	0.00462224	-0.451287	-0.290244	-0.0224181	-0.609605	-0.294548
ARF6+IAA13	-0.212669	-0.212669	-0.292381	0.0155635	-1.0482	-0.261929	-0.416912	-0.742336	-0.788575
ARF6+IAA14	-0.83178	-1.36212	-1.17959	0.00065012	-0.0709599	-0.938251	-0.0110512	-0.559772	-0.630689
ARF6+IAA16	-1.10986	-1.23679	-0.470092	0.0233153	-0.687188	-0.317164	-0.285136	-0.784734	-0.299108
ARF6+IAA17	-0.770843	-1.33095	-1.19483	0.0239176	-0.0773466	-0.583154	-0.0648256	-0.571759	-0.134108
ARF6+IAA18	-0.236878	-1.03285	-0.297461	0.0153683	-0.327708	-0.461174	-0.597011	-0.333462	-0.68198
ARF6+IAA19	-0.0316783	-0.474637	1.46077	0.0192913	-0.162294	-0.284064	-0.209528	-0.342752	-0.121744
ARF6+IAA20	-0.400269	-0.988117	-0.757382	0.0256964	-0.47517	-0.328064	-0.449816	-0.230882	-0.569975
ARF6+IAA26	-1.07823	0.186159	-0.212324	0.0222574	-0.682245	-0.142899	-0.181837	-0.49905	-1.31467
ARF6+IAA27	-1.37239	0.794064	0.388979	-0.00581922	-0.884905	-0.541199	-0.238838	-0.502368	-0.259261
ARF6+IAA28	-0.412002	-0.619636	-0.59897	-0.00698855	-0.387611	-1.27645	-0.144123	-0.290342	-0.317748
ARF6+IAA29	-0.452638	-1.01596	-0.843033	0.0333427	-0.149857	-0.324654	-0.0678854	-0.230261	-0.380605
ARF6+IAA30	-3.77332	-0.485467	0.118494	0.00468825	-0.348582	-0.237693	-0.00874325	-0.343799	-0.493334
ARF6+IAA31	-2.92095	-0.22565	-0.236331	-0.00846286	-0.349542	-0.291423	-0.210931	-0.218617	-0.823712
ARF6+IAA32	-0.584539	-0.0993003	-0.369133	0.0304638	-0.619704	-0.419104	-0.20689	-0.173197	-0.760286
ARF6+IAA33	-0.191093	-0.316987	-0.138242	-0.00511744	-0.199848	-0.0465909	-0.136599	-0.128602	-2.58313
ARF6+IAA34	-0.530513	-0.996517	-0.729807	0.0135044	-0.247202	-0.255759	-0.489763	-0.357025	-0.104446
ARF7+IAA1	-0.373524	-0.0249853	-0.012472	-0.140327	-0.190378	-0.697318	-0.0751975	-1.52984	-3.68499
ARF7+IAA2	-1.85627	-0.0760028	-0.211448	0.535508	-0.0797148	0.052353	-0.258181	-1.38006	-0.438396
ARF7+IAA3	-1.3015	-0.0677816	-0.179583	0.538106	-0.0592722	-0.593996	-0.107783	-1.21808	-0.0446273
ARF7+IAA4	-1.60809	-0.0485597	-0.205275	0.465907	-0.135967	-0.484292	-0.392413	-1.23058	-0.766185
ARF7+IAA5	-0.653487	-0.0173132	0.0805443	-0.184646	-0.316673	-0.749452	-0.175097	-0.865446	-2.23667
ARF7+IAA6	-1.03825	-0.0344234	0.317246	0.25878	-0.0462171	-0.840913	-0.185601	-0.783437	-0.777043
ARF7+IAA8	-1.70399	-1.70399	0.400962	-0.0655889	-0.134144	-0.976252	-0.304823	-0.543053	-1.44924
ARF7+IAA9	-1.3766	0.0363633	0.195534	0.0399978	-0.264697	2.40719	-0.204556	-0.800351	-2.17792
ARF7+IAA10	-0.100148	0.0325814	0.00884014	-0.196459	-0.195154	0.514401	-0.189286	-1.20131	-0.359384
ARF7+IAA11	-3.07596	0.0400546	0.138285	0.273385	-0.219182	-0.211264	-0.165084	-1.45003	-1.60759
ARF7+IAA12	-5.95671	0.0398442	-0.011647	0.0873176	-0.127017	-0.755015	-0.0182817	-1.50772	-0.475837
ARF7+IAA13	-0.46911	-0.46911	-0.061968	0.294007	-0.295021	0.68136	-0.339987	-1.836	-1.27393
ARF7+IAA14	-1.83476	-0.0681489	-0.250006	0.0122812	-0.019972	2.44068	-0.00901217	-1.38447	-1.01886
ARF7+IAA16	-2.44817	-0.0618784	-0.0996325	0.440443	-0.193412	0.825042	-0.232525	-1.94086	-0.483203
ARF7+IAA17	-1.70035	-0.0665892	-0.253236	0.451822	-0.0217696	1.51697	-0.0528646	-1.41411	-0.216649
ARF7+IAA18	-0.522511	-0.0516751	-0.0630447	0.290319	-0.0922351	-1.19966	-0.486856	-0.824741	-1.10172
ARF7+IAA19	-0.0698768	-0.0237467	0.309599	0.364426	-0.0456785	-0.73894	-0.170868	-0.847718	-0.196675
ARF7+IAA20	-0.882925	-0.0494368	-0.160522	0.485425	-0.133739	-0.853396	-0.36682	-0.571033	-0.920782
ARF7+IAA26	-2.37838	0.00931376	-0.0450006	0.420459	-0.192021	0.371726	-0.148286	-1.23428	-2.12382
ARF7+IAA27	-3.02725	0.0397281	0.0824412	-0.109929	-0.249061	1.40783	-0.19477	-1.24249	-0.41883
ARF7+IAA28	-0.908804	-0.0310012	-0.126947	-0.132019	-0.109095	3.32045	-0.11753	-0.718095	-0.513316
ARF7+IAA29	-0.998441	-0.0508298	-0.178675	0.629868	-0.0421781	-0.844526	-0.0553598	-0.569498	-0.61486
ARF7+IAA30	-8.3233	-0.0242886	0.0251139	0.0885645	-0.0981103	-0.618314	-0.00713002	-0.850306	-0.796971
ARF7+IAA31	-6.44311	-0.0112896	-0.0500886	-0.15987	-0.0983803	0.758082	-0.172012	-0.540697	-1.33069
ARF7+IAA32	-1.28939	-0.00496813	-0.0782351	0.575484	-0.174419	-1.09022	-0.168717	-0.428364	-1.22823
ARF7+IAA33	-0.421517	-0.0158593	-0.0292993	-0.0966722	-0.0562484	-0.121197	-0.111395	-0.318067	-4.173
ARF7+IAA34	-1.17022	-0.049857	-0.154677	0.255107	-0.0695763	-0.665308	-0.399396	-0.883018	-0.168731
ARF8+IAA1	-0.0234034	-0.461051	-0.0674401	-0.118018	-0.615143	-0.231114	-0.120944	-0.9041	-2.0313
ARF8+IAA2	-0.116305	-1.40247	-1.14337	-0.450372	-0.257572	-0.0173515	-0.415244	-0.815587	-0.24166
ARF8+IAA3	-0.0815463	-1.25077	-0.971063	-0.452557	-0.191519	-0.19687	-0.173353	-0.719859	-0.0246002
ARF8+IAA4	-0.100756	-0.896069	-1.10999	-0.391836	-0.439331	-0.160511	-0.631134	-0.727246	-0.422349
ARF8+IAA5	-0.0409446	-0.319479	0.435529	-0.155291	-1.02322	-0.248393	-0.281617	-0.51146	-1.23293
ARF8+IAA6	-0.0650521	-0.635212	1.71545	-0.217639	-0.149335	-0.278707	-0.29851	-0.462995	-0.428334
ARF8+IAA7	-0.120008	-0.614995	0.184591	-0.538048	-0.384464	-0.366964	-0.134784	-0.921105	-0.126847
ARF8+IAA8	0.106765	0.106765	2.16813	-0.0551615	-0.433443	-0.323562	-0.490261	0.320933	-0.798872
ARF8+IAA9	-0.0862514	0.671009	1.05732	-0.0336389	-0.855281	-0.797824	-0.328997	-0.472991	-1.20055
ARF8+IAA10	-0.00627482	0.601223	0.0478015	-0.165226	-0.630577	-0.17049	-0.304438	-0.709951	-0.198105
ARF8+IAA11	-0.192726	0.739125	0.747752	-0.229922	-0.708214	-0.0700199	-0.265511	-0.856934	-0.886161
ARF8+IAA12	0.373221	0.735241	-0.0629789	-0.0734358	-0.410413	-0.250237	-0.0294033	-0.891029	-0.262298
ARF8+IAA13	0.0293924	0.0293924	-0.335081	-0.247266	-0.953264	-0.225825	-0.546817	-1.08504	-0.702235
ARF8+IAA14	-0.114958	-1.25755	-1.35186	-0.0103288	-0.064533	-0.808924	-0.0144947	-0.818191	-0.561635
ARF8+IAA16	-0.153391	-1.14184	-0.538745	-0.370421	-0.624948	-0.273446	-0.373981	-1.14701	-0.266359
ARF8+IAA17	-0.106536	-1.22876	-1.36933	-0.379991	-0.0703413	-0.502773	-0.0850245	-0.835711	-0.119425
ARF8+IAA18	-0.0327382	-0.953557	-0.340903	-0.244164	-0.298027	-0.397607	-0.783032	-0.487405	-0.60731
ARF8+IAA19	-0.00437817	-0.438196	1.6741	-0.306489	-0.147595	-0.244909	-0.274814	-0.500983	-0.108414
ARF8+IAA20	-0.0553201	-0.912253	-0.867993	-0.408251	-0.432133	-0.282844	-0.589974	-0.337468	-0.507569
ARF8+IAA26	-0.149019	0.171866	-0.243333	-0.353614	-0.620453	-0.123202	-0.238495	-0.729435	-1.17073
ARF8+IAA27	0.189674	0.733099	0.445786	-0.0924528	-0.804758	-0.4666	-0.313257	-0.734285	-0.230874
ARF8+IAA28	-0.0569416	-0.572063	-0.686445	-0.111031	-0.352505	-1.10051	-0.189029	-0.424379	-0.282958
ARF8+IAA29	-0.0625579	-0.937959	-0.966152	-0.529731	-0.136285	-0.279904	-0.0890376	-0.336561	-0.338933
ARF8+IAA30	0.521501	-0.448195	0.135799	-0.0744844	-0.317011	-0.20493	-0.0114675	-0.502513	-0.439319
ARF8+IAA31	0.403697	-0.208326	-0.270845	-0.134453	-0.317883	-0.251254	-0.276654	-0.319541	-0.733524
ARF8+IAA32	-0.0807875	-0.0916765	-0.423042	-0.483993	-0.563577	-0.361335	-0.271354	0.253154	-0.677042
ARF8+IAA33	-0.0264104	-0.29265	-0.158431	-0.0813032	-0.181748	-0.0401688	-0.179161	-0.187971	-2.30031
ARF8+IAA34	-0.0733207	-0.920008	-0.83639	-0.21455	-0.224813	-0.220505	-0.642367	-0.521845	-0.0930105
ARF9+IAA32	-1.03467	-0.00894747	-0.0179472	-0.0233106	-0.720875	-1.40708	-0.0875306	-0.413362	-0.374534
ARF9+IAA34	-0.939041	-0.0897913	-0.0354832	-0.0103334	-0.287559	-0.85867	-0.207208	-0.852093	-0.0514526
ARF10+IAA5	-0.0980754	-0.0422096	-0.104582	-0.249423	-1.37842	-0.0129101	-0.0460781	-2.21713	-1.57025
ARF10+IAA32	-0.193512	-0.0121123	-0.101584	0.777375	-0.759214	-0.0187801	0.0443989	1.0974	-0.862272
ARF10+IAA33	-0.0632614	-0.0386649	-0.0380435	-0.130587	-0.244839	-0.00208775	-0.0293143	-0.814834	-2.92964
ARF10+IAA34	-0.175627	-0.121551	-0.20084	0.344604	-0.302853	-0.0114606	0.105104	-2.26215	-0.118457
ARF16+IAA5	-0.645537	-0.106126	0.0130911	-0.291368	-1.75722	-0.563472	-0.0142926	-1.51112	-1.54508
ARF16+IAA32	-1.2737	-0.0304536	-0.0127158	0.908105	-0.967849	-0.819678	0.0137717	-0.747948	-0.848453
ARF16+IAA33	-0.416389	-0.0972139	-0.00476211	-0.152547	-0.312122	-0.0911218	-0.00909275	-0.555363	-2.88269
ARF16+IAA34	-1.15598	-0.305613	-0.0251402	0.402555	-0.386079	-0.500209	0.0326013	-1.5418	-0.116559
ARF17+IAA5	-0.356349	-0.383413	0.0427224	-0.113869	-0.869256	-0.108128	-0.192972	-0.28452	-0.997206
ARF17+IAA8	0.929193	0.929193	0.212679	-0.0404481	-0.368221	-0.14085	-0.335941	-0.178532	-0.646135
ARF17+IAA9	-0.750662	0.805291	0.103715	-0.0246663	-0.726583	-0.3473	-0.225439	-0.26312	-0.971015
ARF17+IAA14	-1.0005	-1.50921	-0.132609	-0.00757374	-0.0548224	-0.352132	-0.00993219	-0.455152	-0.454255
ARF17+IAA16	-1.33499	-1.37034	-0.0528472	-0.271617	-0.53091	-0.119034	-0.256263	-0.638068	-0.215434
ARF17+IAA17	-0.927204	-1.47467	-0.134322	-0.278635	-0.0597567	-0.218862	-0.0582614	-0.464898	-0.0965917
ARF17+IAA33	-0.229855	-0.351215	-0.015541	-0.0596169	-0.1544	-0.0174859	-0.122766	-0.104566	-1.86051
ARF17+IAA34	-0.638124	-1.10412	-0.0820441	-0.157323	-0.190984	-0.095988	-0.440169	-0.290297	-0.0752277
ARF18+IAA5	-0.783596	-0.198518	0.179213	-0.319967	-1.58674	-0.249156	-0.14259	-0.355379	-1.76649
ARF18+IAA6	-1.24496	-0.394708	0.70588	0.448433	-0.231578	-0.279562	-0.151143	-0.321704	-0.613698
ARF18+IAA7	-2.2967	-0.382145	0.0759562	1.10862	-0.596197	-0.368091	-0.0682446	-0.640014	-0.181741
ARF18+IAA10	-0.120087	0.373588	0.0196695	-0.340439	-0.97785	-0.171013	-0.154144	-0.493297	-0.283837
ARF18+IAA14	-2.20006	-0.781414	-0.55627	0.0212818	-0.100073	-0.811407	-0.00733902	-0.568505	-0.804686
ARF18+IAA16	-2.93559	-0.709515	-0.221685	0.763231	-0.969121	-0.274286	-0.189356	-0.796977	-0.381628
ARF18+IAA32	-1.54611	-0.0569659	-0.174075	0.99724	-0.873952	-0.362445	-0.137394	-0.175899	-0.970037
ARF18+IAA33	-0.505441	-0.181847	-0.0651916	-0.16752	-0.281841	-0.0402922	-0.0907137	-0.130608	-3.29578
ARF18+IAA34	-1.40321	-0.571675	-0.344161	0.442068	-0.348622	-0.221182	-0.325246	-0.362595	-0.133261
ARF19+IAA1	-0.309852	-0.0523911	-0.000398763	-0.0353246	-0.708841	-0.465672	-0.0396804	-1.43931	3.92439
ARF19+IAA2	-1.53984	-0.159368	-0.00676057	0.134803	-0.296805	0.0349616	-0.136237	-1.2984	-0.466877
ARF19+IAA3	-1.07964	-0.14213	-0.00574175	0.135458	-0.220691	-0.396673	-0.0568753	-1.146	0.0475267
ARF19+IAA4	-1.33397	-0.101824	-0.0065632	0.117283	-0.50625	-0.323413	-0.207069	-1.15776	-0.815962
ARF19+IAA5	-0.542092	-0.0363036	0.00257522	-0.0464809	-1.17908	-0.500488	-0.0923957	-0.814235	2.38198
ARF19+IAA6	-0.861266	-0.0721816	0.0101432	0.0651428	-0.172082	-0.561566	-0.0979381	-0.737079	0.827525
ARF19+IAA7	-1.58886	-0.0698842	0.00109146	0.161046	-0.443025	-0.739395	-0.0442213	-1.46638	0.245064
ARF19+IAA8	-1.41353	-1.41353	0.0128198	-0.0165107	-0.499465	-0.651946	-0.16085	-0.510919	-1.54339
ARF19+IAA9	-1.14194	-0.0762493	0.00625175	0.0100686	-0.985557	1.60754	-0.107941	-0.752992	-2.31941
ARF19+IAA10	-0.0830764	-0.0683193	0.000282643	-0.0494547	-0.726626	0.34352	-0.0998829	-1.13023	-0.382732
ARF19+IAA11	-2.55162	-0.0839897	0.00442134	0.0688192	-0.816089	-0.141083	-0.0871116	-1.36422	-1.71203
ARF19+IAA12	-4.94131	-0.0835483	-0.000372385	0.0219805	-0.472927	-0.504203	-0.00964693	-1.4185	-0.506751
ARF19+IAA13	-0.389144	-0.389144	-0.00198128	0.0740105	-1.09846	0.455015	-0.179405	-1.72736	-1.35669
ARF19+IAA14	-1.522	-0.1429	-0.00799337	0.00309156	-0.0743626	1.6299	-0.00475556	-1.30254	1.08506
ARF19+IAA16	-2.03085	-0.129751	-0.00318552	0.110873	-0.72014	0.550967	-0.122699	-1.82601	-0.514596
ARF19+IAA17	-1.4105	-0.139629	-0.00809663	0.113737	-0.0810556	1.01304	-0.0278957	-1.33044	-0.230724
ARF19+IAA18	-0.433442	-0.108356	-0.00201571	0.0730821	-0.343423	-0.801137	-0.256905	-0.775939	-1.1733
ARF19+IAA19	-0.0579654	-0.0497939	0.0098987	0.0917371	-0.170077	-0.493468	-0.0901638	-0.797556	-0.209453
ARF19+IAA20	-0.732418	-0.103663	-0.00513231	0.122196	-0.497956	-0.569902	-0.193564	-0.537243	-0.980603
ARF19+IAA26	-1.97295	-0.0195298	-0.00143879	0.105842	-0.714961	0.24824	-0.078248	-1.16125	-2.2618
ARF19+IAA27	-2.51122	-0.0833048	0.00263587	-0.0276726	-0.927338	0.940153	-0.102776	-1.16897	0.446041
ARF19+IAA28	-0.753886	-0.0650058	-0.00405885	-0.0332332	-0.406198	2.21741	-0.0620186	-0.675603	-0.546664
ARF19+IAA29	-0.828244	-0.106584	-0.00571271	0.158557	-0.157043	-0.563979	-0.0292123	-0.535799	-0.654805
ARF19+IAA30	-6.90448	-0.0509301	0.000802959	0.0222944	-0.365298	-0.412913	-0.00376238	-0.799991	-0.848748
ARF19+IAA31	-5.34479	-0.0236728	-0.00160147	-0.040244	-0.366303	0.506251	-0.0907674	-0.508703	1.41714
ARF19+IAA32	-1.0696	-0.0104176	-0.00250139	0.144867	-0.649421	-0.728054	-0.0890286	-0.403016	-1.30802
ARF19+IAA33	-0.349664	-0.0332549	-0.000936777	-0.0243353	-0.209432	-0.0809362	-0.0587809	-0.299246	-4.44411
ARF19+IAA34	-0.97074	-0.104544	-0.00494545	0.0642182	-0.259056	-0.444296	-0.210754	-0.830768	-0.179693
