# Supplementary material for: Protein-protein interaction and gene co-expression maps of ARFs and Aux/IAAs in Arabidopsis
Source: Front Plant Sci. 2014 Dec 23;5:744. doi: 10.3389/fpls.2014.00744 (PMC4274898; doi:10.3389/fpls.2014.00744)
Supplement: Supplementary file 6 [file Table6.XLSX]

## Sheet: Supplemental Table 6
Supplemental Table 6: Comparison of protein-protein interaction data between ARFs and IAAs identified in this study and that reported by Vernoux et al. (2011).
		Interaction
ARFs	IAAs	Vernoux et al. 2011	This study
ARF1	IAA1	NO	NO
ARF1	IAA2	NO	NO
ARF1	IAA3	NO	NO
ARF1	IAA4	NO	NO
ARF1	IAA5	NO	NO
ARF1	IAA6	NO	NO
ARF1	IAA7	NO	NO
ARF1	IAA8	NO	NO
ARF1	IAA9	NO	NO
ARF1	IAA10	NO	NO
ARF1	IAA11	NO	NO
ARF1	IAA12	NO	NO
ARF1	IAA13	NO	NO
ARF1	IAA14	NO	NO
ARF1	IAA15	NO	NO
ARF1	IAA16	NO	NO
ARF1	IAA17	NO	YES
ARF1	IAA18	NO	YES
ARF1	IAA19	NO	NO
ARF1	IAA20	NO	NO
ARF1	IAA26	NO	NO
ARF1	IAA27	NO	NO
ARF1	IAA28	NO	NO
ARF1	IAA29	NO	NO
ARF1	IAA30	NO	NO
ARF1	IAA31	YES	NO
ARF1	IAA32	NO	YES
ARF1	IAA33	NO	NO
ARF1	IAA34	NO	YES
ARF2	IAA1	NO	NO
ARF2	IAA2	NO	NO
ARF2	IAA3	NO	NO
ARF2	IAA4	NO	NO
ARF2	IAA5	NO	NO
ARF2	IAA6	NO	NO
ARF2	IAA7	NO	NO
ARF2	IAA8	NO	NO
ARF2	IAA9	NO	NO
ARF2	IAA10	YES	NO
ARF2	IAA11	NO	NO
ARF2	IAA12	NO	NO
ARF2	IAA13	NO	YES
ARF2	IAA14	NO	NO
ARF2	IAA15	NO	YES
ARF2	IAA16	NO	NO
ARF2	IAA17	NO	NO
ARF2	IAA18	NO	NO
ARF2	IAA19	NO	NO
ARF2	IAA20	NO	NO
ARF2	IAA26	NO	NO
ARF2	IAA27	NO	NO
ARF2	IAA28	NO	NO
ARF2	IAA29	NO	NO
ARF2	IAA30	NO	NO
ARF2	IAA31	NO	NO
ARF2	IAA32	YES	YES
ARF2	IAA33	NO	NO
ARF2	IAA34	YES	NO
ARF3	IAA1	NO	NO
ARF3	IAA2	NO	NO
ARF3	IAA3	NO	NO
ARF3	IAA4	NO	NO
ARF3	IAA5	NO	NO
ARF3	IAA6	NO	NO
ARF3	IAA7	NO	NO
ARF3	IAA8	NO	NO
ARF3	IAA9	YES	NO
ARF3	IAA10	NO	NO
ARF3	IAA11	NO	NO
ARF3	IAA12	NO	NO
ARF3	IAA13	NO	NO
ARF3	IAA14	NO	NO
ARF3	IAA15	NO	NO
ARF3	IAA16	NO	NO
ARF3	IAA17	NO	NO
ARF3	IAA18	NO	NO
ARF3	IAA19	NO	NO
ARF3	IAA20	NO	NO
ARF3	IAA26	NO	NO
ARF3	IAA27	NO	NO
ARF3	IAA28	NO	NO
ARF3	IAA29	NO	NO
ARF3	IAA30	NO	NO
ARF3	IAA31	NO	NO
ARF3	IAA32	NO	NO
ARF3	IAA33	NO	NO
ARF3	IAA34	NO	NO
ARF4	IAA1	NO	YES
ARF4	IAA2	NO	YES
ARF4	IAA3	NO	YES
ARF4	IAA4	NO	YES
ARF4	IAA5	YES	YES
ARF4	IAA6	NO	YES
ARF4	IAA7	YES	YES
ARF4	IAA8	NO	YES
ARF4	IAA9	NO	YES
ARF4	IAA10	NO	YES
ARF4	IAA11	NO	YES
ARF4	IAA12	NO	YES
ARF4	IAA13	NO	YES
ARF4	IAA14	NO	YES
ARF4	IAA15	NO	YES
ARF4	IAA16	NO	YES
ARF4	IAA17	YES	YES
ARF4	IAA18	NO	YES
ARF4	IAA19	NO	YES
ARF4	IAA20	NO	YES
ARF4	IAA26	NO	YES
ARF4	IAA27	NO	YES
ARF4	IAA28	NO	YES
ARF4	IAA29	NO	YES
ARF4	IAA30	NO	YES
ARF4	IAA31	NO	YES
ARF4	IAA32	NO	YES
ARF4	IAA33	NO	YES
ARF4	IAA34	YES	YES
ARF5	IAA1	YES	YES
ARF5	IAA2	YES	YES
ARF5	IAA3	YES	YES
ARF5	IAA4	YES	YES
ARF5	IAA5	YES	YES
ARF5	IAA6	NO	YES
ARF5	IAA7	YES	YES
ARF5	IAA8	YES	YES
ARF5	IAA9	NO	YES
ARF5	IAA10	YES	YES
ARF5	IAA11	YES	YES
ARF5	IAA12	YES	YES
ARF5	IAA13	YES	YES
ARF5	IAA14	YES	YES
ARF5	IAA15	YES	YES
ARF5	IAA16	YES	YES
ARF5	IAA17	YES	YES
ARF5	IAA18	YES	YES
ARF5	IAA19	YES	YES
ARF5	IAA20	YES	YES
ARF5	IAA26	NO	YES
ARF5	IAA27	YES	YES
ARF5	IAA28	YES	YES
ARF5	IAA29	YES	YES
ARF5	IAA30	YES	YES
ARF5	IAA31	YES	YES
ARF5	IAA32	YES	YES
ARF5	IAA33	YES	YES
ARF5	IAA34	YES	YES
ARF6	IAA1	YES	YES
ARF6	IAA2	YES	YES
ARF6	IAA3	YES	YES
ARF6	IAA4	YES	YES
ARF6	IAA5	NO	YES
ARF6	IAA6	NO	YES
ARF6	IAA7	YES	YES
ARF6	IAA8	YES	YES
ARF6	IAA9	YES	YES
ARF6	IAA10	YES	YES
ARF6	IAA11	YES	YES
ARF6	IAA12	NO	YES
ARF6	IAA13	YES	YES
ARF6	IAA14	NO	YES
ARF6	IAA15	YES	YES
ARF6	IAA16	YES	YES
ARF6	IAA17	YES	YES
ARF6	IAA18	YES	YES
ARF6	IAA19	NO	YES
ARF6	IAA20	YES	YES
ARF6	IAA26	NO	YES
ARF6	IAA27	YES	YES
ARF6	IAA28	YES	YES
ARF6	IAA29	YES	YES
ARF6	IAA30	YES	YES
ARF6	IAA31	YES	YES
ARF6	IAA32	YES	YES
ARF6	IAA33	YES	YES
ARF6	IAA34	YES	YES
ARF7	IAA1	YES	YES
ARF7	IAA2	YES	YES
ARF7	IAA3	YES	YES
ARF7	IAA4	YES	YES
ARF7	IAA5	NO	YES
ARF7	IAA6	NO	YES
ARF7	IAA7	YES	NO
ARF7	IAA8	YES	YES
ARF7	IAA9	NO	YES
ARF7	IAA10	YES	YES
ARF7	IAA11	YES	YES
ARF7	IAA12	YES	YES
ARF7	IAA13	YES	YES
ARF7	IAA14	YES	YES
ARF7	IAA15	YES	YES
ARF7	IAA16	YES	YES
ARF7	IAA17	YES	YES
ARF7	IAA18	YES	YES
ARF7	IAA19	YES	YES
ARF7	IAA20	YES	YES
ARF7	IAA26	NO	YES
ARF7	IAA27	YES	YES
ARF7	IAA28	YES	YES
ARF7	IAA29	YES	YES
ARF7	IAA30	NO	YES
ARF7	IAA31	NO	YES
ARF7	IAA32	YES	YES
ARF7	IAA33	NO	YES
ARF7	IAA34	NO	YES
ARF8	IAA1	YES	YES
ARF8	IAA2	YES	YES
ARF8	IAA3	YES	YES
ARF8	IAA4	YES	YES
ARF8	IAA5	NO	YES
ARF8	IAA6	NO	YES
ARF8	IAA7	YES	YES
ARF8	IAA8	YES	YES
ARF8	IAA9	NO	YES
ARF8	IAA10	YES	YES
ARF8	IAA11	NO	YES
ARF8	IAA12	YES	YES
ARF8	IAA13	YES	YES
ARF8	IAA14	NO	YES
ARF8	IAA15	YES	YES
ARF8	IAA16	YES	YES
ARF8	IAA17	YES	YES
ARF8	IAA18	YES	YES
ARF8	IAA19	YES	YES
ARF8	IAA20	YES	YES
ARF8	IAA26	YES	YES
ARF8	IAA27	YES	YES
ARF8	IAA28	YES	YES
ARF8	IAA29	YES	YES
ARF8	IAA30	YES	YES
ARF8	IAA31	YES	YES
ARF8	IAA32	YES	YES
ARF8	IAA33	NO	YES
ARF8	IAA34	NO	YES
ARF9	IAA1	YES	NO
ARF9	IAA2	YES	NO
ARF9	IAA3	YES	NO
ARF9	IAA4	YES	NO
ARF9	IAA5	NO	NO
ARF9	IAA6	NO	NO
ARF9	IAA7	NO	NO
ARF9	IAA8	NO	NO
ARF9	IAA9	NO	NO
ARF9	IAA10	YES	NO
ARF9	IAA11	NO	NO
ARF9	IAA12	YES	NO
ARF9	IAA13	YES	NO
ARF9	IAA14	NO	NO
ARF9	IAA15	NO	NO
ARF9	IAA16	YES	NO
ARF9	IAA17	YES	NO
ARF9	IAA18	YES	NO
ARF9	IAA19	NO	NO
ARF9	IAA20	NO	NO
ARF9	IAA26	YES	NO
ARF9	IAA27	YES	NO
ARF9	IAA28	YES	NO
ARF9	IAA29	YES	NO
ARF9	IAA30	YES	NO
ARF9	IAA31	NO	NO
ARF9	IAA32	YES	YES
ARF9	IAA33	NO	NO
ARF9	IAA34	YES	YES
ARF10	IAA1	NO	NO
ARF10	IAA2	NO	NO
ARF10	IAA3	NO	NO
ARF10	IAA4	NO	NO
ARF10	IAA5	YES	YES
ARF10	IAA6	NO	NO
ARF10	IAA7	NO	NO
ARF10	IAA8	NO	NO
ARF10	IAA9	NO	NO
ARF10	IAA10	NO	NO
ARF10	IAA11	NO	NO
ARF10	IAA12	NO	NO
ARF10	IAA13	NO	NO
ARF10	IAA14	NO	NO
ARF10	IAA15	NO	NO
ARF10	IAA16	NO	NO
ARF10	IAA17	YES	NO
ARF10	IAA18	NO	NO
ARF10	IAA19	NO	NO
ARF10	IAA20	NO	NO
ARF10	IAA26	YES	NO
ARF10	IAA27	NO	NO
ARF10	IAA28	NO	NO
ARF10	IAA29	NO	NO
ARF10	IAA30	NO	NO
ARF10	IAA31	NO	NO
ARF10	IAA32	YES	YES
ARF10	IAA33	YES	YES
ARF10	IAA34	NO	YES
ARF11	IAA1	NO	NO
ARF11	IAA2	NO	NO
ARF11	IAA3	NO	NO
ARF11	IAA4	NO	NO
ARF11	IAA5	NO	NO
ARF11	IAA6	NO	NO
ARF11	IAA7	NO	NO
ARF11	IAA8	NO	NO
ARF11	IAA9	NO	NO
ARF11	IAA10	NO	NO
ARF11	IAA11	NO	NO
ARF11	IAA12	NO	NO
ARF11	IAA13	NO	NO
ARF11	IAA14	NO	NO
ARF11	IAA15	NO	NO
ARF11	IAA16	NO	NO
ARF11	IAA17	NO	NO
ARF11	IAA18	NO	NO
ARF11	IAA19	NO	NO
ARF11	IAA20	NO	NO
ARF11	IAA26	NO	NO
ARF11	IAA27	NO	NO
ARF11	IAA28	NO	NO
ARF11	IAA29	NO	NO
ARF11	IAA30	NO	NO
ARF11	IAA31	NO	NO
ARF11	IAA32	NO	NO
ARF11	IAA33	NO	NO
ARF11	IAA34	NO	NO
ARF12	IAA1	NO	NO
ARF12	IAA2	NO	NO
ARF12	IAA3	NO	NO
ARF12	IAA4	NO	NO
ARF12	IAA5	NO	NO
ARF12	IAA6	NO	NO
ARF12	IAA7	NO	NO
ARF12	IAA8	NO	NO
ARF12	IAA9	NO	NO
ARF12	IAA10	NO	NO
ARF12	IAA11	NO	NO
ARF12	IAA12	NO	NO
ARF12	IAA13	NO	NO
ARF12	IAA14	NO	NO
ARF12	IAA15	NO	NO
ARF12	IAA16	NO	NO
ARF12	IAA17	NO	NO
ARF12	IAA18	NO	NO
ARF12	IAA19	NO	NO
ARF12	IAA20	NO	NO
ARF12	IAA26	NO	NO
ARF12	IAA27	NO	NO
ARF12	IAA28	NO	NO
ARF12	IAA29	NO	NO
ARF12	IAA30	YES	NO
ARF12	IAA31	YES	NO
ARF12	IAA32	NO	NO
ARF12	IAA33	NO	NO
ARF12	IAA34	NO	NO
ARF13	IAA1	NO	NO
ARF13	IAA2	NO	NO
ARF13	IAA3	NO	NO
ARF13	IAA4	YES	NO
ARF13	IAA5	NO	NO
ARF13	IAA6	NO	NO
ARF13	IAA7	NO	NO
ARF13	IAA8	NO	NO
ARF13	IAA9	NO	NO
ARF13	IAA10	NO	NO
ARF13	IAA11	NO	NO
ARF13	IAA12	NO	NO
ARF13	IAA13	NO	NO
ARF13	IAA14	NO	NO
ARF13	IAA15	NO	NO
ARF13	IAA16	NO	NO
ARF13	IAA17	NO	NO
ARF13	IAA18	NO	NO
ARF13	IAA19	NO	NO
ARF13	IAA20	NO	NO
ARF13	IAA26	NO	NO
ARF13	IAA27	NO	NO
ARF13	IAA28	NO	NO
ARF13	IAA29	NO	NO
ARF13	IAA30	NO	NO
ARF13	IAA31	NO	NO
ARF13	IAA32	NO	NO
ARF13	IAA33	NO	NO
ARF13	IAA34	NO	NO
ARF16	IAA1	NO	NO
ARF16	IAA2	NO	NO
ARF16	IAA3	NO	NO
ARF16	IAA4	NO	NO
ARF16	IAA5	YES	YES
ARF16	IAA6	NO	NO
ARF16	IAA7	NO	NO
ARF16	IAA8	NO	NO
ARF16	IAA9	NO	NO
ARF16	IAA10	NO	NO
ARF16	IAA11	NO	NO
ARF16	IAA12	NO	NO
ARF16	IAA13	NO	NO
ARF16	IAA14	NO	NO
ARF16	IAA15	NO	NO
ARF16	IAA16	NO	NO
ARF16	IAA17	NO	NO
ARF16	IAA18	NO	NO
ARF16	IAA19	NO	NO
ARF16	IAA20	NO	NO
ARF16	IAA26	YES	NO
ARF16	IAA27	NO	NO
ARF16	IAA28	NO	NO
ARF16	IAA29	NO	NO
ARF16	IAA30	NO	NO
ARF16	IAA31	NO	NO
ARF16	IAA32	YES	YES
ARF16	IAA33	YES	YES
ARF16	IAA34	NO	YES
ARF17	IAA1	YES	NO
ARF17	IAA2	NO	NO
ARF17	IAA3	NO	NO
ARF17	IAA4	NO	NO
ARF17	IAA5	NO	YES
ARF17	IAA6	NO	NO
ARF17	IAA7	NO	NO
ARF17	IAA8	NO	NO
ARF17	IAA9	NO	YES
ARF17	IAA10	NO	YES
ARF17	IAA11	NO	NO
ARF17	IAA12	NO	NO
ARF17	IAA13	NO	NO
ARF17	IAA14	NO	YES
ARF17	IAA15	NO	YES
ARF17	IAA16	NO	YES
ARF17	IAA17	NO	YES
ARF17	IAA18	NO	NO
ARF17	IAA19	NO	NO
ARF17	IAA20	NO	NO
ARF17	IAA26	NO	NO
ARF17	IAA27	NO	NO
ARF17	IAA28	NO	NO
ARF17	IAA29	YES	NO
ARF17	IAA30	NO	NO
ARF17	IAA31	NO	NO
ARF17	IAA32	YES	NO
ARF17	IAA33	NO	YES
ARF17	IAA34	NO	YES
ARF18	IAA1	NO	NO
ARF18	IAA2	NO	NO
ARF18	IAA3	NO	NO
ARF18	IAA4	NO	NO
ARF18	IAA5	NO	YES
ARF18	IAA6	NO	YES
ARF18	IAA7	NO	YES
ARF18	IAA8	NO	NO
ARF18	IAA9	NO	NO
ARF18	IAA10	NO	YES
ARF18	IAA11	NO	NO
ARF18	IAA12	NO	NO
ARF18	IAA13	NO	NO
ARF18	IAA14	NO	YES
ARF18	IAA15	NO	YES
ARF18	IAA16	NO	YES
ARF18	IAA17	NO	NO
ARF18	IAA18	NO	NO
ARF18	IAA19	NO	NO
ARF18	IAA20	NO	NO
ARF18	IAA26	NO	NO
ARF18	IAA27	NO	NO
ARF18	IAA28	NO	NO
ARF18	IAA29	NO	NO
ARF18	IAA30	NO	NO
ARF18	IAA31	NO	NO
ARF18	IAA32	YES	YES
ARF18	IAA33	YES	YES
ARF18	IAA34	YES	YES
ARF19	IAA1	YES	YES
ARF19	IAA2	YES	YES
ARF19	IAA3	YES	YES
ARF19	IAA4	YES	YES
ARF19	IAA5	YES	YES
ARF19	IAA6	NO	YES
ARF19	IAA7	YES	YES
ARF19	IAA8	YES	YES
ARF19	IAA9	NO	YES
ARF19	IAA10	YES	YES
ARF19	IAA11	NO	YES
ARF19	IAA12	YES	YES
ARF19	IAA13	YES	YES
ARF19	IAA14	YES	YES
ARF19	IAA15	YES	YES
ARF19	IAA16	YES	YES
ARF19	IAA17	YES	YES
ARF19	IAA18	YES	YES
ARF19	IAA19	YES	YES
ARF19	IAA20	YES	YES
ARF19	IAA26	NO	YES
ARF19	IAA27	NO	YES
ARF19	IAA28	YES	YES
ARF19	IAA29	YES	YES
ARF19	IAA30	YES	YES
ARF19	IAA31	NO	YES
ARF19	IAA32	YES	YES
ARF19	IAA33	YES	YES
ARF19	IAA34	YES	YES
ARF20	IAA1	NO	NO
ARF20	IAA2	NO	NO
ARF20	IAA3	NO	NO
ARF20	IAA4	NO	NO
ARF20	IAA5	YES	YES
ARF20	IAA6	NO	NO
ARF20	IAA7	NO	NO
ARF20	IAA8	NO	NO
ARF20	IAA9	NO	NO
ARF20	IAA10	NO	NO
ARF20	IAA11	NO	NO
ARF20	IAA12	NO	NO
ARF20	IAA13	NO	NO
ARF20	IAA14	NO	NO
ARF20	IAA15	YES	NO
ARF20	IAA16	NO	NO
ARF20	IAA17	YES	NO
ARF20	IAA18	NO	NO
ARF20	IAA19	NO	NO
ARF20	IAA20	NO	NO
ARF20	IAA26	NO	NO
ARF20	IAA27	NO	NO
ARF20	IAA28	NO	NO
ARF20	IAA29	NO	NO
ARF20	IAA30	NO	NO
ARF20	IAA31	YES	NO
ARF20	IAA32	NO	YES
ARF20	IAA33	YES	NO
ARF20	IAA34	NO	NO
ARF22	IAA1	NO	NO
ARF22	IAA2	NO	NO
ARF22	IAA3	NO	NO
ARF22	IAA4	NO	NO
ARF22	IAA5	YES	NO
ARF22	IAA6	NO	NO
ARF22	IAA7	YES	NO
ARF22	IAA8	NO	NO
ARF22	IAA9	YES	NO
ARF22	IAA10	NO	NO
ARF22	IAA11	NO	NO
ARF22	IAA12	NO	NO
ARF22	IAA13	NO	NO
ARF22	IAA14	NO	NO
ARF22	IAA15	NO	NO
ARF22	IAA16	YES	NO
ARF22	IAA17	NO	NO
ARF22	IAA18	NO	NO
ARF22	IAA19	NO	NO
ARF22	IAA20	YES	NO
ARF22	IAA26	NO	NO
ARF22	IAA27	YES	NO
ARF22	IAA28	YES	NO
ARF22	IAA29	NO	NO
ARF22	IAA30	NO	NO
ARF22	IAA31	NO	NO
ARF22	IAA32	YES	YES
ARF22	IAA33	NO	NO
ARF22	IAA34	YES	YES
